# Supplementary material for: Effect of maternal prenatal food supplementation, gestational weight gain, and breast-feeding on infant growth during the first 24 months of life in rural Vietnam
Source: PLoS One. 2020 Jun 25;15(6):e0233671. doi: 10.1371/journal.pone.0233671 (PMC7316252; doi:10.1371/journal.pone.0233671)
Supplement: S1 Table — (CSV) [file pone.0233671.s002.csv]

subjectcode	wlzweightforlength	lazlengthforage	wazweightforage	age	height	age2	moageatbirthy	workasfarmer	livingwithparentinlaw	gestageweeks	excl_bf_3mo1y0n	any_bf_12mo1y0n	gestationalweightgainkg	male	infantwgt100	group
1001	-2.6	0.84	-0.72	3	150.05	9	19.92054795	1	1	38.85714286	0	1	8.8	1	30.200001	PC-T
1001	-0.55	0.04	-0.37	48	150.05	2304	19.92054795	1	1	38.85714286	0	1	8.8	1	49.150002	PC-T
1001	-1.95	0.84	-0.75	87	150.05	7569	19.92054795	1	1	38.85714286	0	1	8.8	1	57.400002	PC-T
1001	-1.24	0.5	-0.68	171	150.05	29241	19.92054795	1	1	38.85714286	0	1	8.8	1	72.230003	PC-T
1001	-0.12	-0.8	-0.56	272	150.05	73984	19.92054795	1	1	38.85714286	0	1	8.8	1	83.68	PC-T
1001	-0.83	-0.65	-0.91	361	150.05	130321	19.92054795	1	1	38.85714286	0	1	8.8	1	87	PC-T
1001	-0.14	-1.86	-0.96	454	150.05	206116	19.92054795	1	1	38.85714286	0	1	8.8	1	92.629997	PC-T
1001	-0.93	-0.95	-1.15	543	150.05	294849	19.92054795	1	1	38.85714286	0	1	8.8	1	96.080002	PC-T
1001	-0.65	-1.07	-1.03	634	150.05	401956	19.92054795	1	1	38.85714286	0	1	8.8	1	102.53	PC-T
1001	-0.54	-0.79	-0.79	717	150.05	514089	19.92054795	1	1	38.85714286	0	1	8.8	1	110.25	PC-T
1002	0.36	0.91	0.88	93	165.65	8649	25.11232877	1	1	40.57142857	1	1		1	71.029999	RPC
1002	-0.23	1.9	0.88	142	165.65	20164	25.11232877	1	1	40.57142857	1	1		1	81.050003	RPC
1002	0.62	1.2	1.02	265	165.65	70225	25.11232877	1	1	40.57142857	1	1		1	98.5	RPC
1002	1.26	1.7	1.69	349	165.65	121801	25.11232877	1	1	40.57142857	1	1		1	114.43	RPC
1002	0.4	0.9	0.66	452	165.65	204304	25.11232877	1	1	40.57142857	1	1		1	110.5	RPC
1002	1.18	0.01	0.85	541	165.65	292681	25.11232877	1	1	40.57142857	1	1		1	119.78	RPC
1002	-0.25	0.74	0.19	633	165.65	400689	25.11232877	1	1	40.57142857	1	1		1	117.63	RPC
1002	-0.04	0.23	0.12	720	165.65	518400	25.11232877	1	1	40.57142857	1	1		1	122.53	RPC
1003	-0.87	-0.16	-0.48	8	155.75	64	19.49863014	1	1	39.28571429	1	1		0	31.450001	PC-T
1003	1.84	-0.23	1.16	82	155.75	6724	19.49863014	1	1	39.28571429	1	1		0	65.400002	PC-T
1003	-0.85	1.23	0.06	138	155.75	19044	19.49863014	1	1	39.28571429	1	1		0	67.400002	PC-T
1003	0.09	-0.6	-0.25	296	155.75	87616	19.49863014	1	1	39.28571429	1	1		0	81.599998	PC-T
1003	-0.85	0.7	-0.3	359	155.75	128881	19.49863014	1	1	39.28571429	1	1		0	85.879997	PC-T
1003	0.42	-1.23	-0.23	451	155.75	203401	19.49863014	1	1	39.28571429	1	1		0	93	PC-T
1003	-0.51	-0.45	-0.58	543	155.75	294849	19.49863014	1	1	39.28571429	1	1		0	95.029999	PC-T
1003	0.31	-1.13	-0.34	634	155.75	401956	19.49863014	1	1	39.28571429	1	1		0	103.88	PC-T
1003	-0.16	-0.44	-0.3	727	155.75	528529	19.49863014	1	1	39.28571429	1	1		0	110.48	PC-T
1005	-1.05	-0.31	-0.69	10	141.2	100	19.8739726	1	1	40.42857143	1	1		0	31.049999	RPC
1005	0.32	-1.23	-0.83	31	141.2	961	19.8739726	1	1	40.42857143	1	1		0	37.549999	RPC
1005	-1.18	-0.46	-1.22	86	141.2	7396	19.8739726	1	1	40.42857143	1	1		0	49.130001	RPC
1005	-1.66	0.04	-1.21	135	141.2	18225	19.8739726	1	1	40.42857143	1	1		0	57.200001	RPC
1005	-0.36	-1.24	-1.12	165	141.2	27225	19.8739726	1	1	40.42857143	1	1		0	61.75	RPC
1005	-1.4	-1.26	-1.75	269	141.2	72361	19.8739726	1	1	40.42857143	1	1		0	66.330002	RPC
1005	-1.37	-1.12	-1.54	366	141.2	133956	19.8739726	1	1	40.42857143	1	1		0	74.449997	RPC
1005	-0.5	-1.84	-1.23	450	141.2	202500	19.8739726	1	1	40.42857143	1	1		0	82.400002	RPC
1005	0.31	-2.11	-0.76	543	141.2	294849	19.8739726	1	1	40.42857143	1	1		0	93	RPC
1005	-0.85	-0.96	-1.09	633	141.2	400689	19.8739726	1	1	40.42857143	1	1		0	94.730003	RPC
1005	-1	-1.18	-1.34	717	141.2	514089	19.8739726	1	1	40.42857143	1	1		0	96.830002	RPC
1006	-0.8	-0.72	-0.91	5	148.85	25	24.37808219	1	1	39.57142857	0	1	8.5	1	29.9	RPC
1006	0.8	-0.84	-0.24	29	148.85	841	24.37808219	1	1	39.57142857	0	1	8.5	1	42.700001	RPC
1006	1.53	-0.69	0.56	85	148.85	7225	24.37808219	1	1	39.57142857	0	1	8.5	1	66.529999	RPC
1006	1.3	-0.7	0.52	169	148.85	28561	24.37808219	1	1	39.57142857	0	1	8.5	1	82.129997	RPC
1006	0.08	-0.19	-0.08	264	148.85	69696	24.37808219	1	1	39.57142857	0	1	8.5	1	87.349998	RPC
1006	0.04	-0.44	-0.17	356	148.85	126736	24.37808219	1	1	39.57142857	0	1	8.5	1	94.080002	RPC
1006	0.75	-1.91	-0.31	450	148.85	202500	24.37808219	1	1	39.57142857	0	1	8.5	1	99.230003	RPC
1006	-0.48	-0.32	-0.54	543	148.85	294849	24.37808219	1	1	39.57142857	0	1	8.5	1	102.73	RPC
1006	-1.36	-0.53	-1.27	635	148.85	403225	24.37808219	1	1	39.57142857	0	1	8.5	1	99.949997	RPC
1006	-1.8	-0.86	-1.71	725	148.85	525625	24.37808219	1	1	39.57142857	0	1	8.5	1	99.779999	RPC
1007	-0.69	-2.11	-1.89	5	144.85	25	23.81369863	1	0	37.85714286	0	1		1	25.75	PC-T
1007	2.26	-1.93	0.05	91	144.85	8281	23.81369863	1	0	37.85714286	0	1		1	64.129997	PC-T
1007	-1.22	-0.89	-1.47	147	144.85	21609	23.81369863	1	0	37.85714286	0	1		1	63.049999	PC-T
1007	-1.43	-0.67	-1.49	169	144.85	28561	23.81369863	1	0	37.85714286	0	1		1	65.730003	PC-T
1007	-0.88	-1.71	-1.63	273	144.85	74529	23.81369863	1	0	37.85714286	0	1		1	74.43	PC-T
1007	-1.26	-2.29	-2.09	361	144.85	130321	23.81369863	1	0	37.85714286	0	1		1	76.449997	PC-T
1007	-1.33	-2.37	-2.09	452	144.85	204304	23.81369863	1	0	37.85714286	0	1		1	81.68	PC-T
1007	-0.92	-2.68	-1.93	534	144.85	285156	23.81369863	1	0	37.85714286	0	1		1	87.5	PC-T
1007	-0.84	-2.22	-1.68	627	144.85	393129	23.81369863	1	0	37.85714286	0	1		1	94.93	PC-T
1007	-1.81	-2.15	-2.41	727	144.85	528529	23.81369863	1	0	37.85714286	0	1		1	92.129997	PC-T
1009	-0.46	-0.09	-0.22	4	149.75	16		1	0	44.85714286				0	31.530001	RPC
1009	-1.82	1.62	0.17	32	149.75	1024		1	0	44.85714286				0	43.400002	RPC
1009	0.43	-0.62	-0.21	84	149.75	7056		1	0	44.85714286				0	55.43	RPC
1009	0.44	1.51	1.26	105	149.75	11025		1	0	44.85714286				0	71.629997	RPC
1009	0.46	-0.63	-0.02	263	149.75	69169		1	0	44.85714286				0	81.099998	RPC
1009	0.09	-0.36	-0.08	364	149.75	132496		1	0	44.85714286				0	88.580002	RPC
1009	0.1	-0.29	-0.04	452	149.75	204304		1	0	44.85714286				0	95.230003	RPC
1009	0.05	-0.71	-0.29	542	149.75	293764		1	0	44.85714286				0	98.330002	RPC
1009	-0.05	-0.99	-0.52	636	149.75	404496		1	0	44.85714286				0	101.65	RPC
1009	0.4	-1.15	-0.29	676	149.75	456976		1	0	44.85714286				0	107.28	RPC
1009	0.04	-0.56	-0.23	725	149.75	525625		1	0	44.85714286				0	111.28	RPC
1010	-1.22	-0.26	-0.8	4	152.35	16	20.98356164	1	1	35.42857143	1	1	8.1	1	30.1	RPC
1010	0.82	-0.69	-0.11	31	152.35	961	20.98356164	1	1	35.42857143	1	1	8.1	1	44.330002	RPC
1010	0.94	-1	-0.16	81	152.35	6561	20.98356164	1	1	35.42857143	1	1	8.1	1	60.169998	RPC
1010	0.84	-1.2	-0.16	165	152.35	27225	20.98356164	1	1	35.42857143	1	1	8.1	1	75.599998	RPC
1010	0.08	-1.17	-0.62	268	152.35	71824	20.98356164	1	1	35.42857143	1	1	8.1	1	82.699997	RPC
1010	0.4	-2.3	-0.88	359	152.35	128881	20.98356164	1	1	35.42857143	1	1	8.1	1	87.25	RPC
1010	-0.5	-1.43	-1.02	441	152.35	194481	20.98356164	1	1	35.42857143	1	1	8.1	1	91.25	RPC
1010	-0.89	-2.34	-1.74	534	152.35	285156	20.98356164	1	1	35.42857143	1	1	8.1	1	89.480003	RPC
1010	-1.09	-2.42	-1.96	634	152.35	401956	20.98356164	1	1	35.42857143	1	1	8.1	1	92.330002	RPC
1010	-1.21	-2.41	-2.11	716	152.35	512656	20.98356164	1	1	35.42857143	1	1	8.1	1	94.879997	RPC
1011	-2.08	-0.3	-1.29	7	158.15	49	21.29863014	1	1	41.42857143	0	1	2.5	1	28.85	RPC
1011	-1.12	-0.37	-0.98	25	158.15	625	21.29863014	1	1	41.42857143	0	1	2.5	1	37.060001	RPC
1011	-1.54	-0.16	-1.17	81	158.15	6561	21.29863014	1	1	41.42857143	0	1	2.5	1	53.279999	RPC
1011	-0.2	-1.54	-1.16	166	158.15	27556	21.29863014	1	1	41.42857143	0	1	2.5	1	67.879997	RPC
1011	-0.93	-1.16	-1.36	263	158.15	69169	21.29863014	1	1	41.42857143	0	1	2.5	1	75.800003	RPC
1011	-0.41	-2.25	-1.45	364	158.15	132496	21.29863014	1	1	41.42857143	0	1	2.5	1	82.279999	RPC
1011	0.05	-2.56	-1.18	459	158.15	210681	21.29863014	1	1	41.42857143	0	1	2.5	1	90.730003	RPC
1011	-1.64	-1.41	-1.85	544	158.15	295936	21.29863014	1	1	41.42857143	0	1	2.5	1	88.800003	RPC
1011	-1.32	-1.2	-1.57	627	158.15	393129	21.29863014	1	1	41.42857143	0	1	2.5	1	96.129997	RPC
1011	-0.18	-1.32	-0.83	725	158.15	525625	21.29863014	1	1	41.42857143	0	1	2.5	1	110.23	RPC
1021	-1.07	-0.92	-1.27	1	148.05	1	20.22465753	1	1	39.25714286	0	1	2.9	0	26.450001	RPC
1021	-0.22	-0.9	-0.88	29	148.05	841	20.22465753	1	1	39.25714286	0	1	2.9	0	36.599998	RPC
1021	-0.77	0.29	-0.37	87	148.05	7569	20.22465753	1	1	39.25714286	0	1	2.9	0	54.98	RPC
1021	0.37	-0.11	0.16	182	148.05	33124	20.22465753	1	1	39.25714286	0	1	2.9	0	74.379997	RPC
1021	-0.17	0.09	-0.12	267	148.05	71289	20.22465753	1	1	39.25714286	0	1	2.9	0	80.529999	RPC
1021	0.33	-0.22	0.15	358	148.05	128164	20.22465753	1	1	39.25714286	0	1	2.9	0	90.629997	RPC
1021	1.11	-1.12	0.34	448	148.05	200704	20.22465753	1	1	39.25714286	0	1	2.9	0	99.5	RPC
1021	0.34	-1.09	-0.25	539	148.05	290521	20.22465753	1	1	39.25714286	0	1	2.9	0	98.68	RPC
1021	-0.12	-0.7	-0.43	630	148.05	396900	20.22465753	1	1	39.25714286	0	1	2.9	0	102.48	RPC
1021	-0.51	-0.87	-0.8	721	148.05	519841	20.22465753	1	1	39.25714286	0	1	2.9	0	103.58	RPC
1023	0.14	-1.28	-0.77	3	141.65	9	25.87123288	1	1	40	1	1	6.25	0	28.879999	PC-T
1023	-1.33	0.41	-0.41	24	141.65	576	25.87123288	1	1	40	1	1	6.25	0	37.380001	PC-T
1023	1.13	-1.66	-0.62	80	141.65	6400	25.87123288	1	1	40	1	1	6.25	0	51.779999	PC-T
1023	0.42	-1.46	-0.7	166	141.65	27556	25.87123288	1	1	40	1	1	6.25	0	65.150002	PC-T
1023	-0.82	-0.15	-0.72	269	141.65	72361	25.87123288	1	1	40	1	1	6.25	0	75.080002	PC-T
1023	-0.53	-0.24	-0.51	325	141.65	105625	25.87123288	1	1	40	1	1	6.25	0	81.25	PC-T
1023	-1.06	-0.29	-0.9	360	141.65	129600	25.87123288	1	1	40	1	1	6.25	0	79.93	PC-T
1023	-0.55	0.61	-0.13	448	141.65	200704	25.87123288	1	1	40	1	1	6.25	0	93.93	PC-T
1023	-0.68	-0.57	-0.76	542	141.65	293764	25.87123288	1	1	40	1	1	6.25	0	92.900002	PC-T
1023	-0.62	-0.63	-0.75	561	141.65	314721	25.87123288	1	1	40	1	1	6.25	0	94.279999	PC-T
1023	-0.63	-0.5	-0.69	636	141.65	404496	25.87123288	1	1	40	1	1	6.25	0	99.599998	PC-T
1023	-0.82	-0.52	-0.83	717	141.65	514089	25.87123288	1	1	40	1	1	6.25	0	102.9	PC-T
1024	-1.39	0.02	-0.77	1	147.25	1	22.38082192	1	1	40.28571429	0	1	5.65	0	28.549999	RPC
1024	0.92	-1.77	-0.88	29	147.25	841	22.38082192	1	1	40.28571429	0	1	5.65	0	36.68	RPC
1024	-0.33	-0.71	-0.83	85	147.25	7225	22.38082192	1	1	40.28571429	0	1	5.65	0	51.43	RPC
1024	-0.39	-1.33	-1.34	103	147.25	10609	22.38082192	1	1	40.28571429	0	1	5.65	0	51.43	RPC
1024	-0.28	0.56	0.06	169	147.25	28561	22.38082192	1	1	40.28571429	0	1	5.65	0	71.879997	RPC
1024	1.67	0.63	1.53	267	147.25	71289	22.38082192	1	1	40.28571429	0	1	5.65	0	98.68	RPC
1024	1.19	0.47	1.1	361	147.25	130321	22.38082192	1	1	40.28571429	0	1	5.65	0	102.2	RPC
1024	1.4	0.08	1.07	453	147.25	205209	22.38082192	1	1	40.28571429	0	1	5.65	0	109.5	RPC
1024	0.89	-0.08	0.61	541	147.25	292681	22.38082192	1	1	40.28571429	0	1	5.65	0	109.95	RPC
1024	0.71	-0.16	0.46	632	147.25	399424	22.38082192	1	1	40.28571429	0	1	5.65	0	114.45	RPC
1024	0.6	-0.15	0.41	719	147.25	516961	22.38082192	1	1	40.28571429	0	1	5.65	0	120.025	RPC
1025	-0.95	-0.32	-0.76	1	159.05	1	20.2109589	1	1	39	0	1	4.3	1	29.629999	PC-T
1025	-0.97	-1.86	-2.24	30	159.05	900	20.2109589	1	1	39	0	1	4.3	1	32.599998	PC-T
1025	-0.09	-1.68	-1.48	84	159.05	7056	20.2109589	1	1	39	0	1	4.3	1	51.900002	PC-T
1025	-1.19	-1.78	-2.03	170	159.05	28900	20.2109589	1	1	39	0	1	4.3	1	61.93	PC-T
1025	-0.63	-1.98	-1.73	198	159.05	39204	20.2109589	1	1	39	0	1	4.3	1	67.129997	PC-T
1025	-2.93	-0.34	-2.33	267	159.05	71289	20.2109589	1	1	39	0	1	4.3	1	68.43	PC-T
1025	-3.1	-0.14	-2.31	321	159.05	103041	20.2109589	1	1	39	0	1	4.3	1	72.129997	PC-T
1025	-1.78	-0.36	-1.47	359	159.05	128881	20.2109589	1	1	39	0	1	4.3	1	81.730003	PC-T
1025	-0.64	-0.02	-0.5	455	159.05	207025	20.2109589	1	1	39	0	1	4.3	1	97.580002	PC-T
1025	-1.51	-0.85	-1.52	538	159.05	289444	20.2109589	1	1	39	0	1	4.3	1	91.879997	PC-T
1025	-1.63	-0.79	-1.58	555	159.05	308025	20.2109589	1	1	39	0	1	4.3	1	92.150002	PC-T
1025	-1.46	-0.65	-1.4	632	159.05	399424	20.2109589	1	1	39	0	1	4.3	1	98.230003	PC-T
1025	-1.15	-0.76	-1.21	722	159.05	521284	20.2109589	1	1	39	0	1	4.3	1	105.48	PC-T
1030	-0.48	0.38	-0.11	0	147.85	0	24.00547945	0	0	40.28571429	1	1	8.75	0	31.83	RPC
1030	-0.98	0.36	-0.24	2	147.85	4	24.00547945	0	0	40.28571429	1	1	8.75	0	31	RPC
1030	-0.58	0.22	-0.12	26	147.85	676	24.00547945	0	0	40.28571429	1	1	8.75	0	39.630001	RPC
1030	1.37	0.06	1.03	82	147.85	6724	24.00547945	0	0	40.28571429	1	1	8.75	0	64.349998	RPC
1030	1.52	0.66	1.48	166	147.85	27556	24.00547945	0	0	40.28571429	1	1	8.75	0	85.080002	RPC
1030	1.18	0.71	1.19	265	147.85	70225	24.00547945	0	0	40.28571429	1	1	8.75	0	94.379997	RPC
1030	1.41	-0.04	1.04	355	147.85	126025	24.00547945	0	0	40.28571429	1	1	8.75	0	101.025	RPC
1031	0.17	0.51	0.43	0	146.05	0	26.76712329	0	0	40.14285714	1	1	2.35	1	35.599998	PC-T
1031	-0.62	0.66	0.25	24	146.05	576	26.76712329	0	0	40.14285714	1	1	2.35	1	43.43	PC-T
1031	0.87	0.18	0.75	80	146.05	6400	26.76712329	0	0	40.14285714	1	1	2.35	1	66.75	PC-T
1031	1.05	0.5	1.04	164	146.05	26896	26.76712329	0	0	40.14285714	1	1	2.35	1	86.099998	PC-T
1031	0.98	1.07	1.24	269	146.05	72361	26.76712329	0	0	40.14285714	1	1	2.35	1	101.3	PC-T
1031	1.45	0.35	1.3	353	146.05	124609	26.76712329	0	0	40.14285714	1	1	2.35	1	110	PC-T
1032	-0.81	-0.04	-0.47	1	154.55	1	24.36164384	1	1	39.71428571	1	1	7.7	0	29.83	RPC
1032	-1.12	0.31	-0.31	4	154.55	16	24.36164384	1	1	39.71428571	1	1	7.7	0	31.129999	RPC
1032	-0.25	0.26	0.1	30	154.55	900	24.36164384	1	1	39.71428571	1	1	7.7	0	42.380001	RPC
1032	1.58	-1.5	-0.11	85	154.55	7225	24.36164384	1	1	39.71428571	1	1	7.7	0	56.380001	RPC
1032	0.93	-0.91	0.08	169	154.55	28561	24.36164384	1	1	39.71428571	1	1	7.7	0	72.080002	RPC
1032	0.12	0.07	0.09	267	154.55	71289	24.36164384	1	1	39.71428571	1	1	7.7	0	82.5	RPC
1032	0.33	0.47	0.46	361	154.55	130321	24.36164384	1	1	39.71428571	1	1	7.7	0	94.480003	RPC
1032	0.65	-3.04	-1.12	456	154.55	207936	24.36164384	1	1	39.71428571	1	1	7.7	0	100.2	RPC
1032	1.04	-0.55	0.51	541	154.55	292681	24.36164384	1	1	39.71428571	1	1	7.7	0	108.55	RPC
1033	-3.24	-0.71	-2.25	2	147.5	4	21.19178082	1	1	40.85714286	1	1	6.15	0	22.73	RPC
1033	-3.78	-0.81	-2.58	4	147.5	16	21.19178082	1	1	40.85714286	1	1	6.15	0	21.799999	RPC
1033	0.03	-1.53	-1.18	24	147.5	576	21.19178082	1	1	40.85714286	1	1	6.15	0	33.400002	RPC
1033	0.43	-1.2	-0.72	80	147.5	6400	21.19178082	1	1	40.85714286	1	1	6.15	0	51.099998	RPC
1033	0.34	-0.48	-0.09	164	147.5	26896	21.19178082	1	1	40.85714286	1	1	6.15	0	69.849998	RPC
1033	-0.06	0.28	0.06	270	147.5	72900	21.19178082	1	1	40.85714286	1	1	6.15	0	82.5	RPC
1033	0.29	0.06	0.26	362	147.5	131044	21.19178082	1	1	40.85714286	1	1	6.15	0	92.099998	RPC
1033	0.32	-0.32	0.1	453	147.5	205209	21.19178082	1	1	40.85714286	1	1	6.15	0	97.050003	RPC
2002	-2.98	0.04	-1.62	1	156.5	1	22.12054795	0	1	42	1	1	8.65	0	25.049999	RPC
2002	-2.49	-0.17	-1.77	44	156.5	1936	22.12054795	0	1	42	1	1	8.65	0	36.580002	RPC
2002	-1.79	-0.9	-1.99	85	156.5	7225	22.12054795	0	1	42	1	1	8.65	0	44.299999	RPC
2002	-2.44	0.27	-1.65	169	156.5	28561	22.12054795	0	1	42	1	1	8.65	0	58.299999	RPC
2002	-2.29	0.51	-1.45	267	156.5	71289	22.12054795	0	1	42	1	1	8.65	0	68.68	RPC
2002	-1.98	-0.26	-1.55	358	156.5	128164	22.12054795	0	1	42	1	1	8.65	0	73.800003	RPC
2002	-1.45	-0.42	-1.22	448	156.5	200704	22.12054795	0	1	42	1	1	8.65	0	82.379997	RPC
2002	-2.6	0.41	-1.65	538	156.5	289444	22.12054795	0	1	42	1	1	8.65	0	83.43	RPC
2002	-2.64	-0.17	-1.95	630	156.5	396900	22.12054795	0	1	42	1	1	8.65	0	85.5	RPC
2002	-2.22	-0.64	-1.9	720	156.5	518400	22.12054795	0	1	42	1	1	8.65	0	90.800003	RPC
2003	-4.7	2.38	-0.67	4	154.5	16	28.28219178	0	1	38.85714286	1	1	10.7	1	30.75	RPC
2003	-1.7	0.81	-0.33	29	154.5	841	28.28219178	0	1	38.85714286	1	1	10.7	1	42.23	RPC
2003	-0.34	-0.63	-0.75	79	154.5	6241	28.28219178	0	1	38.85714286	1	1	10.7	1	55.549999	RPC
2003	-0.62	-0.52	-0.82	172	154.5	29584	28.28219178	0	1	38.85714286	1	1	10.7	1	71.279999	RPC
2003	-2.13	-0.57	-1.89	266	154.5	70756	28.28219178	0	1	38.85714286	1	1	10.7	1	71.699997	RPC
2003	-1.01	-0.17	-0.83	359	154.5	128881	28.28219178	0	1	38.85714286	1	1	10.7	1	87.779999	RPC
2003	-1.82	-0.95	-1.75	448	154.5	200704	28.28219178	0	1	38.85714286	1	1	10.7	1	84.580002	RPC
2003	-1.15	-1.51	-1.54	540	154.5	291600	28.28219178	0	1	38.85714286	1	1	10.7	1	91.730003	RPC
2003	-1.14	-1.57	-1.61	631	154.5	398161	28.28219178	0	1	38.85714286	1	1	10.7	1	95.93	RPC
2003	-1.62	-1.22	-1.79	714	154.5	509796	28.28219178	0	1	38.85714286	1	1	10.7	1	98.279999	RPC
2007	1.24	-0.4	0.59	3	149.75	9	19.12054795	1	0	40.85714286	1	1	6.8	0	35.23	RPC
2007	1.06	-0.13	0.68	25	149.75	625	19.12054795	1	0	40.85714286	1	1	6.8	0	43.849998	RPC
2007	0.85	-0.36	0.3	80	149.75	6400	19.12054795	1	0	40.85714286	1	1	6.8	0	58.279999	RPC
2007	0.96	-1.62	-0.4	165	149.75	27225	19.12054795	1	0	40.85714286	1	1	6.8	0	67.43	RPC
2007	1.32	-2.79	-0.67	270	149.75	72900	19.12054795	1	0	40.85714286	1	1	6.8	0	75.529999	RPC
2007	0.08	-2.28	-1.11	361	149.75	130321	19.12054795	1	0	40.85714286	1	1	6.8	0	78.080002	RPC
2007	-0.3	-1.98	-1.15	451	149.75	203401	19.12054795	1	0	40.85714286	1	1	6.8	0	83.230003	RPC
2007	-0.18	-2.41	-1.28	542	149.75	293764	19.12054795	1	0	40.85714286	1	1	6.8	0	87.379997	RPC
2007	0.33	-2.34	-0.9	623	149.75	388129	19.12054795	1	0	40.85714286	1	1	6.8	0	96.300003	RPC
2007	0.34	-2.16	-0.89	717	149.75	514089	19.12054795	1	0	40.85714286	1	1	6.8	0	102.25	RPC
2009	-0.58	1.28	0.77	3	156.55	9	24.00547945	1	1	39.57142857	0	1	7.1	0	36.099998	RPC
2009	0.46	1.06	1.3	25	156.55	625	24.00547945	1	1	39.57142857	0	1	7.1	0	47.68	RPC
2009	2.03	0.67	1.99	80	156.55	6400	24.00547945	1	1	39.57142857	0	1	7.1	0	72	RPC
2009	1.82	0.55	1.66	166	156.55	27556	24.00547945	1	1	39.57142857	0	1	7.1	0	86.93	RPC
2009	1.63	0.26	1.33	270	156.55	72900	24.00547945	1	1	39.57142857	0	1	7.1	0	96.5	RPC
2009	1.63	-0.33	1.08	360	156.55	129600	24.00547945	1	1	39.57142857	0	1	7.1	0	101.93	RPC
2009	1.47	0.05	1.11	451	156.55	203401	24.00547945	1	1	39.57142857	0	1	7.1	0	109.93	RPC
2009	1.68	-0.33	1.08	542	156.55	293764	24.00547945	1	1	39.57142857	0	1	7.1	0	116.75	RPC
2009	1.15	-0.24	0.74	633	156.55	400689	24.00547945	1	1	39.57142857	0	1	7.1	0	118.65	RPC
2009	1.58	-0.28	1.05	718	156.55	515524	24.00547945	1	1	39.57142857	0	1	7.1	0	130.14999	RPC
2010	0.13	-1.25	-0.78	2	153.85	4	25.31232877	1	1	40	1	1	6.3	0	28.68	RPC
2010	0.8	-0.82	-0.15	31	153.85	961	25.31232877	1	1	40	1	1	6.3	0	41.25	RPC
2010	0.84	-1.11	-0.32	85	153.85	7225	25.31232877	1	1	40	1	1	6.3	0	54.830002	RPC
2010	0.39	-1.26	-0.58	168	153.85	28224	25.31232877	1	1	40	1	1	6.3	0	66.349998	RPC
2010	0.34	-1.61	-0.66	269	153.85	72361	25.31232877	1	1	40	1	1	6.3	0	75.550003	RPC
2010	0.55	-2.23	-0.72	359	153.85	128881	25.31232877	1	1	40	1	1	6.3	0	81.68	RPC
2010	0.11	-1.17	-0.43	449	153.85	201601	25.31232877	1	1	40	1	1	6.3	0	90.629997	RPC
2010	-0.08	-1.35	-0.68	540	153.85	291600	25.31232877	1	1	40	1	1	6.3	0	93.75	RPC
2010	0.42	-1.45	-0.41	630	153.85	396900	25.31232877	1	1	40	1	1	6.3	0	102.68	RPC
2010	0.49	-1.34	-0.34	721	153.85	519841	25.31232877	1	1	40	1	1	6.3	0	109.58	RPC
2011	-2.79	0.58	-1.08	1	154.3	1	26.28493151	1	1	37.14285714	1	1	7.1	1	28.280001	RPC
2011	0	-0.66	-0.59	28	154.3	784	26.28493151	1	1	37.14285714	1	1	7.1	1	40.380001	RPC
2011	-1.49	0.65	-0.76	166	154.3	27556	26.28493151	1	1	37.14285714	1	1	7.1	1	70.93	RPC
2011	-0.64	0.22	-0.41	266	154.3	70756	26.28493151	1	1	37.14285714	1	1	7.1	1	84.400002	RPC
2011	-1.14	0.48	-0.64	357	154.3	127449	26.28493151	1	1	37.14285714	1	1	7.1	1	89.449997	RPC
2011	-1.25	1	-0.53	449	154.3	201601	26.28493151	1	1	37.14285714	1	1	7.1	1	96.830002	RPC
2011	-0.71	0.34	-0.41	544	154.3	295936	26.28493151	1	1	37.14285714	1	1	7.1	1	104.33	RPC
2011	-0.45	0.18	-0.25	628	154.3	394384	26.28493151	1	1	37.14285714	1	1	7.1	1	111.63	RPC
2011	-0.28	0.21	-0.06	716	154.3	512656	26.28493151	1	1	37.14285714	1	1	7.1	1	119.83	RPC
2013	-2.05	-4.29	-4.97	86	150.15	7396		1	1	41.42857143			4.1	1	32.029999	PC-T
2013	-5.02	-4.62	-6.25	169	150.15	28561		1	1	41.42857143			4.1	1	33.599998	PC-T
2013	-7.64	-2.94	-6.63	266	150.15	70756		1	1	41.42857143			4.1	1	36.25	PC-T
2015	0.38	-0.73	-0.23	4	158.45	16	19.26027397	1	1	38.42857143	1	1	4.45	1	32.830002	RPC
2015	-0.42	0.12	-0.11	24	158.45	576	19.26027397	1	1	38.42857143	1	1	4.45	1	41.299999	RPC
2015	1.92	0.06	1.43	78	158.45	6084	19.26027397	1	1	38.42857143	1	1	4.45	1	71.629997	RPC
2015	3.45	-0.45	2.41	164	158.45	26896	19.26027397	1	1	38.42857143	1	1	4.45	1	99.800003	RPC
2015	3.07	-0.07	2.38	268	158.45	71824	19.26027397	1	1	38.42857143	1	1	4.45	1	114.38	RPC
2015	2.49	-0.57	1.71	359	158.45	128881	19.26027397	1	1	38.42857143	1	1	4.45	1	115.68	RPC
2015	1.59	-0.93	0.82	452	158.45	204304	19.26027397	1	1	38.42857143	1	1	4.45	1	112.53	RPC
2015	0.09	-0.93	-0.39	545	158.45	297025	19.26027397	1	1	38.42857143	1	1	4.45	1	104.65	RPC
2015	-0.14	-1.41	-0.82	638	158.45	407044	19.26027397	1	1	38.42857143	1	1	4.45	1	105.25	RPC
2015	0.79	-1.57	-0.25	718	158.45	515524	19.26027397	1	1	38.42857143	1	1	4.45	1	117.35	RPC
2018	-0.41	-0.1	-0.24	2	152.05	4	22.19726027	0	1	38.14285714	0	0	7.925	1	32.279999	PC-T
2018	-0.69	-0.22	-0.46	5	152.05	25	22.19726027	0	1	38.14285714	0	0	7.925	1	32.080002	PC-T
2018	0.58	0	0.4	26	152.05	676	22.19726027	0	1	38.14285714	0	0	7.925	1	45.200001	PC-T
2018	2.74	-1.08	1.1	77	152.05	5929	22.19726027	0	1	38.14285714	0	0	7.925	1	68.68	PC-T
2018	2.59	-0.73	1.53	164	152.05	26896	22.19726027	0	1	38.14285714	0	0	7.925	1	90.879997	PC-T
2018	2.31	0.36	1.98	271	152.05	73441	22.19726027	0	1	38.14285714	0	0	7.925	1	109.83	PC-T
2018	1.13	0.68	1.18	360	152.05	129600	22.19726027	0	1	38.14285714	0	0	7.925	1	109.28	PC-T
2018	1.94	-0.19	1.42	452	152.05	204304	22.19726027	0	1	38.14285714	0	0	7.925	1	120.1	PC-T
2019	0.98	-0.91	-0.18	0	148.95	0	21.99178082	0	0	38.42857143	0	1	15	0	31.58	PC-T
2019	0.79	-1.08	-0.2	4	148.95	16	21.99178082	0	0	38.42857143	0	1	15	0	31.68	PC-T
2019	0.79	-0.36	0.28	27	148.95	729	21.99178082	0	0	38.42857143	0	1	15	0	42.23	PC-T
2019	1.06	0.01	0.75	82	148.95	6724	21.99178082	0	0	38.42857143	0	1	15	0	62.150002	PC-T
2019	1.76	-0.37	1.07	168	148.95	28224	21.99178082	0	0	38.42857143	0	1	15	0	81.18	PC-T
2019	1.38	-0.28	0.87	270	148.95	72900	21.99178082	0	0	38.42857143	0	1	15	0	91.230003	PC-T
2019	1.11	-0.95	0.4	362	148.95	131044	21.99178082	0	0	38.42857143	0	1	15	0	93.730003	PC-T
2019	0.62	-0.89	0.08	453	148.95	205209	21.99178082	0	0	38.42857143	0	1	15	0	96.779999	PC-T
2019	1.12	-1.2	0.28	544	148.95	295936	21.99178082	0	0	38.42857143	0	1	15	0	105.6	PC-T
2021	-2.84	1.63	-0.26	1	165.5	1	19.29041096	1	1	39.71428571	0	1	7.625	1	31.93	RPC
2021	-3.12	1.45	-0.48	4	165.5	16	19.29041096	1	1	39.71428571	0	1	7.625	1	31.68	RPC
2021	-1.27	1.33	0.37	30	165.5	900	19.29041096	1	1	39.71428571	0	1	7.625	1	46.830002	RPC
2021	-1.24	1.45	0.11	85	165.5	7225	19.29041096	1	1	39.71428571	0	1	7.625	1	63.099998	RPC
2021	-1.27	1.74	-0.04	166	165.5	27556	19.29041096	1	1	39.71428571	0	1	7.625	1	76.800003	RPC
2021	1.2	2.35	1.89	360	165.5	129600	19.29041096	1	1	39.71428571	0	1	7.625	1	117.95	RPC
2021	1.64	2.21	2.18	383	165.5	146689	19.29041096	1	1	39.71428571	0	1	7.625	1	123.9	RPC
2021	0.43	2.06	1.18	449	165.5	201601	19.29041096	1	1	39.71428571	0	1	7.625	1	116.8	RPC
2021	-0.23	2	0.77	541	165.5	292681	19.29041096	1	1	39.71428571	0	1	7.625	1	118.7	RPC
2022	1.11	0.38	0.94	0	149.05	0	19.67671233	1	1	42	0	1	5	0	36.830002	RPC
2022	0.59	0.36	0.74	2	149.05	4	19.67671233	1	1	42	0	1	5	0	35.779999	RPC
2022	2.09	-0.56	0.97	42	149.05	1764	19.67671233	1	1	42	0	1	5	0	52.18	RPC
2022	1.21	0.07	0.91	83	149.05	6889	19.67671233	1	1	42	0	1	5	0	63.68	RPC
2022	0.96	0.1	0.73	168	149.05	28224	19.67671233	1	1	42	0	1	5	0	77.830002	RPC
2022	0.76	-1.12	-0.06	266	149.05	70756	19.67671233	1	1	42	0	1	5	0	81	RPC
2022	1.4	-1.48	0.34	357	149.05	127449	19.67671233	1	1	42	0	1	5	0	92.699997	RPC
2022	1.4	-1.48	0.34	357	149.05	127449	19.67671233	1	1	42	0	1	5	0	92.699997	RPC
3001	-0.87	0.89	0.33	5	146	25	24.73972603	1	0	41.71428571	0	1		1	35.950001	RPC
3001	-1.4	1.43	0.26	42	146	1764	24.73972603	1	0	41.71428571	0	1		1	51	RPC
3001	-0.08	0.09	0	83	146	6889	24.73972603	1	0	41.71428571	0	1		1	61.830002	RPC
3001	-0.43	-1.49	-1.29	167	146	27889	24.73972603	1	0	41.71428571	0	1		1	66.93	RPC
3001	-0.52	-2.08	-1.59	269	146	72361	24.73972603	1	0	41.71428571	0	1		1	74.449997	RPC
3001	-1.39	-1.05	-1.52	361	146	130321	24.73972603	1	0	41.71428571	0	1		1	81.480003	RPC
3001	-0.93	-1.75	-1.48	451	146	203401	24.73972603	1	0	41.71428571	0	1		1	87.199997	RPC
3001	-0.79	-1.94	-1.47	542	146	293764	24.73972603	1	0	41.71428571	0	1		1	92.529999	RPC
3001	-0.51	-2.78	-1.71	635	146	403225	24.73972603	1	0	41.71428571	0	1		1	95	RPC
3001	-1.03	-2.51	-2.03	718	146	515524	24.73972603	1	0	41.71428571	0	1		1	95.879997	RPC
3004	0.47	-0.12	0.16	44	153.4	1936	22.69315068	0	1	39.71428571		1	11.25	1	51.150002	RPC
3004	0.03	1.05	0.56	168	153.4	28224	22.69315068	0	1	39.71428571		1	11.25	1	82.300003	RPC
3004	0.74	-0.56	0.31	357	153.4	127449	22.69315068	0	1	39.71428571		1	11.25	1	99.18	RPC
3004	0.06	0.93	0.41	451	153.4	203401	22.69315068	0	1	39.71428571		1	11.25	1	107.53	RPC
3004	0.83	-0.24	0.48	543	153.4	294849	22.69315068	0	1	39.71428571		1	11.25	1	115.04	RPC
3004	0.27	-0.54	-0.1	631	153.4	398161	22.69315068	0	1	39.71428571		1	11.25	1	113.75	RPC
3004	0.42	-0.82	-0.12	721	153.4	519841	22.69315068	0	1	39.71428571		1	11.25	1	119.28	RPC
3005	0.64	-1.13	-0.63	57	152.4	3249		1	0	43.14285714				1	50.349998	RPC
3005	-0.77	0.99	-0.07	170	152.4	28900		1	0	43.14285714				1	77.129997	RPC
3005	0.77	-1.48	-0.14	362	152.4	131044		1	0	43.14285714				1	94.849998	RPC
3005	0.57	-2.73	-0.89	446	152.4	198916		1	0	43.14285714				1	92.849998	RPC
3005	0.91	-2.26	-0.35	547	152.4	299209		1	0	43.14285714				1	105.18	RPC
3005	-0.23	-1.28	-0.82	635	152.4	403225		1	0	43.14285714				1	105.08	RPC
3005	-0.42	-1.45	-1.07	745	152.4	555025		1	0	43.14285714				1	108.33	RPC
3006	-0.98	1.38	0.39	48	148.85	2304	22.26849315	1	1	39.85714286		1	7.6	0	50.200001	PC-T
3006	0.59	1.25	1.08	168	148.85	28224	22.26849315	1	1	39.85714286		1	7.6	0	81.25	PC-T
3006	0.51	-0.37	0.22	361	148.85	130321	22.26849315	1	1	39.85714286		1	7.6	0	91.599998	PC-T
3006	-0.14	-0.15	-0.15	455	148.85	207025	22.26849315	1	1	39.85714286		1	7.6	0	94.18	PC-T
3006	-0.03	0.17	0.06	545	148.85	297025	22.26849315	1	1	39.85714286		1	7.6	0	102.95	PC-T
3006	0.57	-0.75	0.06	635	148.85	403225	22.26849315	1	1	39.85714286		1	7.6	0	109.03	PC-T
3006	-0.73	-0.44	-0.71	725	148.85	525625	22.26849315	1	1	39.85714286		1	7.6	0	104.93	PC-T
3008	-2.11	-1.39	-2.08	9	143.3	81		1	1	38				0	24.85	RPC
3008	-0.34	-1.81	-1.74	30	143.3	900		1	1	38				0	32.700001	RPC
3008	1.01	-2.19	-1.15	92	143.3	8464		1	1	38				0	50.779999	RPC
3008	0	-2.69	-1.97	172	143.3	29584		1	1	38				0	56.43	RPC
3008	-0.57	-3.06	-2.35	269	143.3	72361		1	1	38				0	61.830002	RPC
3008	-1.34	-2.46	-2.29	359	143.3	128881		1	1	38				0	67.779999	RPC
3008	-2.16	-1.77	-2.42	450	143.3	202500		1	1	38				0	71.730003	RPC
3008	-1.37	-1.88	-1.9	540	143.3	291600		1	1	38				0	81.150002	RPC
3008	-2.03	-2.12	-2.57	631	143.3	398161		1	1	38				0	79.75	RPC
3008	-2.21	-1.97	-2.69	715	143.3	511225		1	1	38				0	82.800003	RPC
3013	0.24	-0.29	-0.18	0	155.15	0	20.9890411	1	1	42.28571429	0	1		0	31.549999	PC-T
3013	-1.27	-0.09	-0.82	26	155.15	676	20.9890411	1	1	42.28571429	0	1		0	35.950001	PC-T
3013	0.13	0.28	0.27	82	155.15	6724	20.9890411	1	1	42.28571429	0	1		0	58.450001	PC-T
3013	1.05	0.11	0.81	169	155.15	28561	20.9890411	1	1	42.28571429	0	1		0	78.730003	PC-T
3013	0.91	-0.48	0.4	264	155.15	69696	20.9890411	1	1	42.28571429	0	1		0	85.550003	PC-T
3013	0.62	-0.56	0.21	362	155.15	131044	20.9890411	1	1	42.28571429	0	1		0	91.629997	PC-T
3013	0.37	-0.76	-0.05	447	155.15	199809	20.9890411	1	1	42.28571429	0	1		0	94.879997	PC-T
3013	0.58	-0.62	0.14	537	155.15	288369	20.9890411	1	1	42.28571429	0	1		0	103.3	PC-T
3013	1.05	-0.93	0.31	629	155.15	395641	20.9890411	1	1	42.28571429	0	1		0	112.15	PC-T
3013	0.67	-0.85	0.07	661	155.15	436921	20.9890411	1	1	42.28571429	0	1		0	111.03	PC-T
3013	2.84	-0.8	1.7	720	155.15	518400	20.9890411	1	1	42.28571429	0	1		0	141.88	PC-T
3014	1.02	-0.22	0.48	29	150.8	841		0	0	34.42857143				1	47.049999	RPC
3014	-0.24	1.56	0.89	82	150.8	6724		0	0	34.42857143				1	68.330002	RPC
3014	2.6	-1.85	0.79	168	150.8	28224		0	0	34.42857143				1	84.400002	RPC
3014	0.89	0.52	0.91	263	150.8	69169		0	0	34.42857143				1	97.18	RPC
3014	0.77	0.15	0.66	365	150.8	133225		0	0	34.42857143				1	103.73	RPC
3014	-0.01	0.34	0.11	455	150.8	207025		0	0	34.42857143				1	104.35	RPC
3014	0.04	-0.4	-0.19	545	150.8	297025		0	0	34.42857143				1	106.93	RPC
3014	-0.15	-1.03	-0.65	635	150.8	403225		0	0	34.42857143				1	107.15	RPC
3014	-0.51	-0.98	-0.88	720	150.8	518400		0	0	34.42857143				1	109.38	RPC
3021	-1.77	1.13	-0.43	84	153.35	7056		1	0	39.42857143	1	1	5.1	1	58.950001	PC-T
3021	-0.92	0.26	-0.57	170	153.35	28900		1	0	39.42857143	1	1	5.1	1	72.900002	PC-T
3021	0.3	-1.02	-0.37	266	153.35	70756		1	0	39.42857143	1	1	5.1	1	84.800003	PC-T
3021	-0.34	0.05	-0.23	357	153.35	127449		1	0	39.42857143	1	1	5.1	1	93.529999	PC-T
3021	-0.05	-0.62	-0.31	450	153.35	202500		1	0	39.42857143	1	1	5.1	1	99.279999	PC-T
3021	-0.3	-0.64	-0.54	539	153.35	290521		1	0	39.42857143	1	1	5.1	1	102.43	PC-T
3021	0.4	-0.82	-0.14	628	153.35	394384		1	0	39.42857143	1	1	5.1	1	112.9	PC-T
3021	0.51	-0.99	-0.16	714	153.35	509796		1	0	39.42857143	1	1	5.1	1	118.35	PC-T
3023	-0.73	-0.13	-0.66	0	153.75	0	22.37808219	1	0	39.14285714	1	1	5.4	0	29.450001	RPC
3023	-1.33	1.13	0.1	32	153.75	1024	22.37808219	1	0	39.14285714	1	1	5.4	0	43.080002	RPC
3023	-0.51	0.43	-0.08	83	153.75	6889	22.37808219	1	0	39.14285714	1	1	5.4	0	56.130001	RPC
3023	0.14	-0.31	-0.13	168	153.75	28224	22.37808219	1	0	39.14285714	1	1	5.4	0	70.050003	RPC
3023	-0.95	0.23	-0.62	264	153.75	69696	22.37808219	1	0	39.14285714	1	1	5.4	0	75.5	RPC
3023	-0.68	0.06	-0.46	362	153.75	131044	22.37808219	1	0	39.14285714	1	1	5.4	0	84.480003	RPC
3023	-0.08	-0.11	-0.09	452	153.75	204304	22.37808219	1	0	39.14285714	1	1	5.4	0	94.68	RPC
3023	0.01	-0.21	-0.09	546	153.75	298116	22.37808219	1	0	39.14285714	1	1	5.4	0	101.13	RPC
3023	-0.27	-0.51	-0.44	638	153.75	407044	22.37808219	1	0	39.14285714	1	1	5.4	0	102.85	RPC
3023	-0.74	-0.22	-0.6	718	153.75	515524	22.37808219	1	0	39.14285714	1	1	5.4	0	105.93	RPC
3024	-0.18	-0.73	-0.76	0	145.25	0	20.97808219	1	0	40.57142857	0	1	4.3	1	29.950001	RPC
3024	0.41	0.21	0.48	27	145.25	729	20.97808219	1	0	40.57142857	0	1	4.3	1	46.130001	RPC
3024	1.15	-0.89	0.11	85	145.25	7225	20.97808219	1	0	40.57142857	0	1	4.3	1	63.099998	RPC
3024	1.22	-0.97	0.28	180	145.25	32400	20.97808219	1	0	40.57142857	0	1	4.3	1	81.5	RPC
3024	-0.8	0.03	-0.62	265	145.25	70225	20.97808219	1	0	40.57142857	0	1	4.3	1	82.400002	RPC
3024	0.87	-1.03	0.17	356	145.25	126736	20.97808219	1	0	40.57142857	0	1	4.3	1	97.68	RPC
3024	1.06	-0.66	0.52	446	145.25	198916	20.97808219	1	0	40.57142857	0	1	4.3	1	108.4	RPC
3024	1.4	-0.73	0.71	537	145.25	288369	20.97808219	1	0	40.57142857	0	1	4.3	1	117.58	RPC
3024	1.32	-0.75	0.59	628	145.25	394384	20.97808219	1	0	40.57142857	0	1	4.3	1	122.63	RPC
3024	0.43	-0.8	-0.11	719	145.25	516961	20.97808219	1	0	40.57142857	0	1	4.3	1	119.38	RPC
3029	-1.35	0.14	-0.62	2	139.9	4	21.41917808	1	0	39.85714286	1	1	4.5	0	29.33	RPC
3029	0.07	-1.36	-1.1	31	139.9	961	21.41917808	1	0	39.85714286	1	1	4.5	0	36.099998	RPC
3029	-0.8	-0.67	-1.12	87	139.9	7569	21.41917808	1	0	39.85714286	1	1	4.5	0	49.98	RPC
3029	0.96	-2.24	-0.89	162	139.9	26244	21.41917808	1	0	39.85714286	1	1	4.5	0	63.150002	RPC
3029	-0.28	-1.48	-1.05	271	139.9	73441	21.41917808	1	0	39.85714286	1	1	4.5	0	72.25	RPC
3029	-0.09	-1.46	-0.77	360	139.9	129600	21.41917808	1	0	39.85714286	1	1	4.5	0	81.129997	RPC
3029	-0.64	-1.41	-1.11	449	139.9	201601	21.41917808	1	0	39.85714286	1	1	4.5	0	83.580002	RPC
3029	0.02	-1.83	-0.84	540	139.9	291600	21.41917808	1	0	39.85714286	1	1	4.5	0	91.93	RPC
3029	-0.18	-1.66	-0.96	638	139.9	407044	21.41917808	1	0	39.85714286	1	1	4.5	0	96.580002	RPC
3029	-0.17	-1.76	-1.05	716	139.9	512656	21.41917808	1	0	39.85714286	1	1	4.5	0	100.15	RPC
3031	-0.42	-0.74	-0.73	2	141.4	4	19.49589041	1	0	39	1	1	2.6	0	28.83	RPC
3031	-0.56	-0.43	-0.68	28	141.4	784	19.49589041	1	0	39	1	1	2.6	0	37.349998	RPC
3031	1.03	-1.8	-0.81	83	141.4	6889	19.49589041	1	0	39	1	1	2.6	0	51.099998	RPC
3031	1.1	-2.16	-0.69	169	141.4	28561	19.49589041	1	0	39	1	1	2.6	0	65.529999	RPC
3031	-0.85	-1.03	-1.22	267	141.4	71289	19.49589041	1	0	39	1	1	2.6	0	70.550003	RPC
3031	-0.09	-1.72	-0.92	356	141.4	126736	19.49589041	1	0	39	1	1	2.6	0	79.480003	RPC
3031	0.2	-2.26	-0.92	445	141.4	198025	19.49589041	1	0	39	1	1	2.6	0	85.18	RPC
3031	-0.12	-2.47	-1.27	538	141.4	289444	19.49589041	1	0	39	1	1	2.6	0	87.279999	RPC
3031	-0.37	-2.58	-1.56	631	141.4	398161	19.49589041	1	0	39	1	1	2.6	0	89.550003	RPC
3031	-0.61	-2.44	-1.76	721	141.4	519841	19.49589041	1	0	39	1	1	2.6	0	92.43	RPC
3032	-1.48	-0.29	-1.01	2	159.4	4	20.55616438	1	0	38.42857143	0	1	5.55	0	27.68	RPC
3032	-0.56	-0.53	-0.79	30	159.4	900	20.55616438	1	0	38.42857143	0	1	5.55	0	37.48	RPC
3032	-0.52	-0.78	-1.01	88	159.4	7744	20.55616438	1	0	38.42857143	0	1	5.55	0	50.799999	RPC
3032	-0.07	-1.24	-0.88	183	159.4	33489	20.55616438	1	0	38.42857143	0	1	5.55	0	65.629997	RPC
3032	-0.46	-0.76	-0.78	268	159.4	71824	20.55616438	1	0	38.42857143	0	1	5.55	0	74.43	RPC
3032	-0.45	-0.32	-0.47	359	159.4	128881	20.55616438	1	0	38.42857143	0	1	5.55	0	84.129997	RPC
3032	-0.06	-0.32	-0.17	449	159.4	201601	20.55616438	1	0	38.42857143	0	1	5.55	0	93.529999	RPC
3032	-0.66	-0.41	-0.67	540	159.4	291600	20.55616438	1	0	38.42857143	0	1	5.55	0	93.800003	RPC
3032	-0.55	-0.51	-0.65	631	159.4	398161	20.55616438	1	0	38.42857143	0	1	5.55	0	99.830002	RPC
3032	-1.16	-0.67	-1.16	716	159.4	512656	20.55616438	1	0	38.42857143	0	1	5.55	0	98.93	RPC
3036	-1.39	-0.44	-1.23	0	150.45	0	20.44383562	1	0	40.57142857	1	1	6.7	1	27.83	RPC
3036	0.55	-1.44	-0.9	27	150.45	729	20.44383562	1	0	40.57142857	1	1	6.7	1	38.279999	RPC
3036	0.46	-1.29	-0.75	83	150.45	6889	20.44383562	1	0	40.57142857	1	1	6.7	1	56.549999	RPC
3036	-0.16	-1.14	-0.87	169	150.45	28561	20.44383562	1	0	40.57142857	1	1	6.7	1	70.449997	RPC
3036	-0.67	-1.55	-1.39	266	150.45	70756	20.44383562	1	0	40.57142857	1	1	6.7	1	75.879997	RPC
3036	-0.93	-1.45	-1.4	356	150.45	126736	20.44383562	1	0	40.57142857	1	1	6.7	1	82.129997	RPC
3036	-0.49	-1.45	-1.02	444	150.45	197136	20.44383562	1	0	40.57142857	1	1	6.7	1	91.480003	RPC
3036	-1.32	-1.45	-1.64	538	150.45	289444	20.44383562	1	0	40.57142857	1	1	6.7	1	90.599998	RPC
3036	-1.62	-1.6	-1.96	623	150.45	388129	20.44383562	1	0	40.57142857	1	1	6.7	1	91.849998	RPC
3036	-1.53	-1.51	-1.89	721	150.45	519841	20.44383562	1	0	40.57142857	1	1	6.7	1	97.580002	RPC
3038	0.63	-1.52	-0.87	0	141.65	0	23.38630137	0	0	38.28571429	0	0	4.95	1	29.43	PC-T
3038	-0.32	-1.13	-1.19	27	141.65	729	23.38630137	0	0	38.28571429	0	0	4.95	1	36.73	PC-T
3038	-1.02	-1.29	-1.76	83	141.65	6889	23.38630137	0	0	38.28571429	0	0	4.95	1	49.93	PC-T
3038	-0.81	-1.96	-1.9	167	141.65	27889	23.38630137	0	0	38.28571429	0	0	4.95	1	62.529999	PC-T
3038	-1.24	-2.43	-2.34	265	141.65	70225	23.38630137	0	0	38.28571429	0	0	4.95	1	68.230003	PC-T
3038	-0.98	-2.26	-1.88	356	141.65	126736	23.38630137	0	0	38.28571429	0	0	4.95	1	77.949997	PC-T
3038	-1.27	-2.78	-2.27	451	141.65	203401	23.38630137	0	0	38.28571429	0	0	4.95	1	79.93	PC-T
3038	-1.89	-2.36	-2.46	539	141.65	290521	23.38630137	0	0	38.28571429	0	0	4.95	1	82.75	PC-T
3038	-0.63	-2.52	-1.68	630	141.65	396900	23.38630137	0	0	38.28571429	0	0	4.95	1	95.150002	PC-T
3038	-1.18	-2.77	-2.26	719	141.65	516961	23.38630137	0	0	38.28571429	0	0	4.95	1	93.400002	PC-T
3041	0.35	-1.13	-0.75	0	154.05	0	20.04931507	0	0	39.57142857	1	1	11	0	29.049999	RPC
3041	-0.8	-0.3	-0.7	26	154.05	676	20.04931507	0	0	39.57142857	1	1	11	0	36.580002	RPC
3041	1.67	-1.86	-0.4	81	154.05	6561	20.04931507	0	0	39.57142857	1	1	11	0	53.48	RPC
3041	1.65	-2.19	-0.31	162	154.05	26244	20.04931507	0	0	39.57142857	1	1	11	0	67.75	RPC
3041	0.5	-2.31	-1	263	154.05	69169	20.04931507	0	0	39.57142857	1	1	11	0	72	RPC
3041	0.57	-2.43	-0.82	362	154.05	131044	20.04931507	0	0	39.57142857	1	1	11	0	80.879997	RPC
3041	0.03	-2.3	-1.07	453	154.05	205209	20.04931507	0	0	39.57142857	1	1	11	0	84.150002	RPC
3041	-0.04	-2.21	-1.08	552	154.05	304704	20.04931507	0	0	39.57142857	1	1	11	0	90.025002	RPC
3042	-3.34	-0.12	-2.02	0	156.9	0	21.54794521	1	0	37.42857143	1	1	10.85	1	24.530001	PC-T
3042	-3.6	-0.18	-2.06	2	156.9	4	21.54794521	1	0	37.42857143	1	1	10.85	1	24.33	PC-T
3042	-1.15	-0.85	-1.44	27	156.9	729	21.54794521	1	0	37.42857143	1	1	10.85	1	35.43	PC-T
3042	0.38	-0.11	0.18	83	156.9	6889	21.54794521	1	0	37.42857143	1	1	10.85	1	63.099998	PC-T
3042	1.01	-0.86	0.19	167	156.9	27889	21.54794521	1	0	37.42857143	1	1	10.85	1	78.93	PC-T
3042	0.91	-1.88	-0.4	269	156.9	72361	21.54794521	1	0	37.42857143	1	1	10.85	1	84.879997	PC-T
3042	-0.19	-0.79	-0.51	357	156.9	127449	21.54794521	1	0	37.42857143	1	1	10.85	1	90.68	PC-T
3042	-0.03	-1.31	-0.6	448	156.9	200704	21.54794521	1	0	37.42857143	1	1	10.85	1	95.900002	PC-T
3042	0.43	-2.15	-0.67	539	156.9	290521	21.54794521	1	0	37.42857143	1	1	10.85	1	101.075	PC-T
3042	0.24	-2.02	-0.81	627	156.9	393129	21.54794521	1	0	37.42857143	1	1	10.85	1	104.725	PC-T
3045	-0.39	-0.37	-0.63	0	148.1	0	18.68219178	1	0	39.85714286	1	1	8.8	0	29.58	RPC
3045	-0.79	-0.6	-0.8	4	148.1	16	18.68219178	1	0	39.85714286	1	1	8.8	0	28.98	RPC
3045	-0.08	-0.22	-0.15	24	148.1	576	18.68219178	1	0	39.85714286	1	1	8.8	0	38.700001	RPC
3045	1.49	-0.51	0.67	83	148.1	6889	18.68219178	1	0	39.85714286	1	1	8.8	0	61.700001	RPC
3045	2.07	-1.15	0.81	164	148.1	26896	18.68219178	1	0	39.85714286	1	1	8.8	0	78.080002	RPC
3045	0.98	0.25	0.82	261	148.1	68121	18.68219178	1	0	39.85714286	1	1	8.8	0	89.699997	RPC
3045	0.61	-0.36	0.3	359	148.1	128881	18.68219178	1	0	39.85714286	1	1	8.8	0	92.449997	RPC
3045	0.37	-0.56	0.04	385	148.1	148225	18.68219178	1	0	39.85714286	1	1	8.8	0	91.43	RPC
3045	0.69	-0.89	0.13	450	148.1	202500	18.68219178	1	0	39.85714286	1	1	8.8	0	97.129997	RPC
3045	0.34	-0.9	-0.17	542	148.1	293764	18.68219178	1	0	39.85714286	1	1	8.8	0	99.800003	RPC
3045	0.58	-1.03	-0.08	625	148.1	390625	18.68219178	1	0	39.85714286	1	1	8.8	0	106.5	RPC
4001	0.46	1.4	1.45	44	164.85	1936	22.86027397	1	1	38.85714286	1	1	10.1	1	60.150002	RPC
4001	0.43	1.22	1.1	99	164.85	9801	22.86027397	1	1	38.85714286	1	1	10.1	1	74.300003	RPC
4001	0.33	3.04	1.77	174	164.85	30276	22.86027397	1	1	38.85714286	1	1	10.1	1	94.830002	RPC
4001	0.34	1.45	0.86	357	164.85	127449	22.86027397	1	1	38.85714286	1	1	10.1	1	105.38	RPC
4001	0.06	1.18	0.52	456	164.85	207936	22.86027397	1	1	38.85714286	1	1	10.1	1	109.18	RPC
4001	0.25	1.16	0.7	538	164.85	289444	22.86027397	1	1	38.85714286	1	1	10.1	1	117.58	RPC
4001	0.98	0.67	1.06	639	164.85	408321	22.86027397	1	1	38.85714286	1	1	10.1	1	130.10001	RPC
4001	0.36	0.82	0.71	720	164.85	518400	22.86027397	1	1	38.85714286	1	1	10.1	1	131.05	RPC
4003	-0.07	-0.28	-0.28	33	154.7	1089	20.55890411	1	1	38.85714286	1	1	6.25	0	41.23	RPC
4003	-0.06	0.53	0.3	96	154.7	9216	20.55890411	1	1	38.85714286	1	1	6.25	0	61.75	RPC
4003	0.99	-0.38	0.46	171	154.7	29241	20.55890411	1	1	38.85714286	1	1	6.25	0	75.779999	RPC
4003	0.48	-0.15	0.24	270	154.7	72900	20.55890411	1	1	38.85714286	1	1	6.25	0	84.400002	RPC
4003	0.2	-0.31	0.02	361	154.7	130321	20.55890411	1	1	38.85714286	1	1	6.25	0	89.43	RPC
4003	-0.22	0.04	-0.14	452	154.7	204304	20.55890411	1	1	38.85714286	1	1	6.25	0	94.18	RPC
4003	0.05	-1.38	-0.6	540	154.7	291600	20.55890411	1	1	38.85714286	1	1	6.25	0	94.629997	RPC
4003	-0.22	-0.78	-0.54	632	154.7	399424	20.55890411	1	1	38.85714286	1	1	6.25	0	101.13	RPC
4003	-0.87	-0.75	-1	715	154.7	511225	20.55890411	1	1	38.85714286	1	1	6.25	0	100.75	RPC
4005	-1.63	-1.41	-1.9	8	147.5	64	19.12876712	1	1	42.71428571	0	1	6.65	1	26.549999	RPC
4005	-0.38	-1.3	-1.47	37	147.5	1369	19.12876712	1	1	42.71428571	0	1	6.65	1	38.93	RPC
4005	0.22	-1.37	-0.74	167	147.5	27889	19.12876712	1	1	42.71428571	0	1	6.65	1	71.269997	RPC
4005	0.03	-0.97	-0.55	265	147.5	70225	19.12876712	1	1	42.71428571	0	1	6.65	1	83.18	RPC
4005	0.15	-1.05	-0.39	356	147.5	126736	19.12876712	1	1	42.71428571	0	1	6.65	1	91.849998	RPC
4005	0.57	-0.9	0.04	444	147.5	197136	19.12876712	1	1	42.71428571	0	1	6.65	1	102.78	RPC
4005	0.35	-2.26	-0.78	544	147.5	295936	19.12876712	1	1	42.71428571	0	1	6.65	1	100.05	RPC
4005	0.77	-1.73	-0.28	629	147.5	395641	19.12876712	1	1	42.71428571	0	1	6.65	1	111.38	RPC
4005	0.25	-1.96	-0.84	719	147.5	516961	19.12876712	1	1	42.71428571	0	1	6.65	1	109.78	RPC
4008	-0.15	1.35	0.79	85	154.9	7225	24.97534247	0	1	38.14285714	1	1	9.95	0	63.130001	PC-T
4008	0.57	0.99	0.92	175	154.9	30625	24.97534247	0	1	38.14285714	1	1	9.95	0	80.629997	PC-T
4008	1.67	0.27	1.36	264	154.9	69696	24.97534247	0	1	38.14285714	1	1	9.95	0	96.279999	PC-T
4008	1.23	0.59	1.18	362	154.9	131044	24.97534247	0	1	38.14285714	1	1	9.95	0	103.35	PC-T
4008	0.82	0.48	0.81	448	154.9	200704	24.97534247	0	1	38.14285714	1	1	9.95	0	105.53	PC-T
4008	1.02	0.47	0.97	544	154.9	295936	24.97534247	0	1	38.14285714	1	1	9.95	0	115.23	PC-T
4008	0.46	0.5	0.62	635	154.9	403225	24.97534247	0	1	38.14285714	1	1	9.95	0	117.03	PC-T
4008	1.92	0.21	1.56	719	154.9	516961	24.97534247	0	1	38.14285714	1	1	9.95	0	139.10001	PC-T
4016		-2.64	-2.14	1	154.55	1	25.93972603	0	0	38.71428571	1	1	10.6	0	23.08	RPC
4016		-2.92	-2.15	5	154.55	25	25.93972603	0	0	38.71428571	1	1	10.6	0	23.629999	RPC
4016	0.19	-1.88	-1.38	25	154.55	625	25.93972603	0	0	38.71428571	1	1	10.6	0	32.830002	RPC
4016	0.68	-1.33	-0.64	82	154.55	6724	25.93972603	0	0	38.71428571	1	1	10.6	0	52.080002	RPC
4016	0.92	-0.84	0.12	165	154.55	27225	25.93972603	0	0	38.71428571	1	1	10.6	0	71.800003	RPC
4016	0.96	-0.96	0.18	263	154.55	69169	25.93972603	0	0	38.71428571	1	1	10.6	0	83.129997	RPC
4016	1.2	-1.57	0.15	362	154.55	131044	25.93972603	0	0	38.71428571	1	1	10.6	0	90.900002	RPC
4016	1.56	-1.68	0.42	452	154.55	204304	25.93972603	0	0	38.71428571	1	1	10.6	0	100.8	RPC
4016	0.25	-1.35	-0.44	543	154.55	294849	25.93972603	0	0	38.71428571	1	1	10.6	0	96.730003	RPC
4016	0.43	-1.51	-0.44	642	154.55	412164	25.93972603	0	0	38.71428571	1	1	10.6	0	103	RPC
4016	0.68	-1.21	-0.12	719	154.55	516961	25.93972603	0	0	38.71428571	1	1	10.6	0	112.3	RPC
4020	-2.49	0.64	-1	0	147.05	0	22.91232877	1	0	39	1	1	-0.55	1	28.83	PC-T
4020	-0.97	-0.87	-1.4	31	147.05	961	22.91232877	1	0	39	1	1	-0.55	1	37.18	PC-T
4020	-1.97	0.98	-0.66	83	147.05	6889	22.91232877	1	0	39	1	1	-0.55	1	57.130001	PC-T
4020	-0.4	-0.97	-0.93	164	147.05	26896	22.91232877	1	0	39	1	1	-0.55	1	69.300003	PC-T
4020	-1.19	-0.59	-1.24	272	147.05	73984	22.91232877	1	0	39	1	1	-0.55	1	77.650002	PC-T
4020	-1.66	-0.47	-1.43	363	147.05	131769	22.91232877	1	0	39	1	1	-0.55	1	82.300003	PC-T
4020	-1.7	-0.37	-1.42	452	147.05	204304	22.91232877	1	0	39	1	1	-0.55	1	87.93	PC-T
4020	-0.86	-0.58	-0.93	543	147.05	294849	22.91232877	1	0	39	1	1	-0.55	1	98.379997	PC-T
4020	-1.23	-0.92	-1.37	638	147.05	407044	22.91232877	1	0	39	1	1	-0.55	1	98.93	PC-T
4020	-1.03	-0.89	-1.2	718	147.05	515524	22.91232877	1	0	39	1	1	-0.55	1	105.33	PC-T
4021	-0.76	1.04	0.39	1	153.75	1	22.92876712	0	1	39.57142857	1	1	13.875	0	33.849998	PC-T
4021	-1.46	0.96	-0.02	3	153.75	9	22.92876712	0	1	39.57142857	1	1	13.875	0	32.23	PC-T
4021	-1.09	0.73	-0.06	30	153.75	900	22.92876712	0	1	39.57142857	1	1	13.875	0	41.43	PC-T
4021	-0.27	0.17	-0.1	84	153.75	7056	22.92876712	0	1	39.57142857	1	1	13.875	0	56.279999	PC-T
4021	0.65	-0.55	0.1	169	153.75	28561	22.92876712	0	1	39.57142857	1	1	13.875	0	72.129997	PC-T
4021	0.28	-0.93	-0.31	266	153.75	70756	22.92876712	0	1	39.57142857	1	1	13.875	0	78.550003	PC-T
4021	-0.25	-0.63	-0.47	359	153.75	128881	22.92876712	0	1	39.57142857	1	1	13.875	0	84.099998	PC-T
4021	-0.68	-0.79	-0.84	448	153.75	200704	22.92876712	0	1	39.57142857	1	1	13.875	0	86.230003	PC-T
4021	-0.69	-0.81	-0.89	540	153.75	291600	22.92876712	0	1	39.57142857	1	1	13.875	0	91.400002	PC-T
4021	0.31	-0.85	-0.2	631	153.75	398161	22.92876712	0	1	39.57142857	1	1	13.875	0	105.475	PC-T
5002	-2.18	0	-1.13	5	157.45	25	21.90958904	0	1	38.57142857	1	1	12.15	0	27.700001	PC-T
5002	0.56	-0.44	0	36	157.45	1296	21.90958904	0	1	38.57142857	1	1	12.15	0	43.799999	PC-T
5002	0.62	-0.33	0.19	106	157.45	11236	21.90958904	0	1	38.57142857	1	1	12.15	0	62.91	PC-T
5002	0.63	-0.45	0.15	172	157.45	29584	21.90958904	0	1	38.57142857	1	1	12.15	0	73.040001	PC-T
5002	0.6	0.05	0.43	267	157.45	71289	21.90958904	0	1	38.57142857	1	1	12.15	0	86.18	PC-T
5002	1.23	-0.51	0.7	360	157.45	129600	21.90958904	0	1	38.57142857	1	1	12.15	0	97.18	PC-T
5002	1.66	-1.41	0.62	452	157.45	204304	21.90958904	0	1	38.57142857	1	1	12.15	0	103.43	PC-T
5002	0.87	-1.44	-0.02	542	157.45	293764	21.90958904	0	1	38.57142857	1	1	12.15	0	101.75	PC-T
5002	0.86	-0.64	0.32	634	157.45	401956	21.90958904	0	1	38.57142857	1	1	12.15	0	112.68	PC-T
5002	1.68	-1.43	0.51	715	157.45	511225	21.90958904	0	1	38.57142857	1	1	12.15	0	121.28	PC-T
5003	0.03	-1.64	-1.17	1	157.45	1	22.98356164	0	1	37		1	27.35	0	26.799999	RPC
5003	-1.69	2.77	0.28	129	157.45	16641	22.98356164	0	1	37		1	27.35	0	67.830002	RPC
5003	0.26	0.56	0.49	146	157.45	21316	22.98356164	0	1	37		1	27.35	0	72.330002	RPC
5003	-0.07	1.04	0.47	171	157.45	29241	22.98356164	0	1	37		1	27.35	0	75.870003	RPC
5003	-0.25	0	-0.22	272	157.45	73984	22.98356164	0	1	37		1	27.35	0	79.900002	RPC
5003	-0.71	1.22	0.01	364	157.45	132496	22.98356164	0	1	37		1	27.35	0	89.550003	RPC
5003	-0.33	0.3	-0.1	452	157.45	204304	22.98356164	0	1	37		1	27.35	0	94.580002	RPC
5003	-0.04	0.11	0.03	534	157.45	285156	22.98356164	0	1	37		1	27.35	0	101.7	RPC
5003	-0.08	0.25	0.1	627	157.45	393129	22.98356164	0	1	37		1	27.35	0	109.13	RPC
5003	-0.08	0.01	0	690	157.45	476100	22.98356164	0	1	37		1	27.35	0	112	RPC
5004	-0.38	-0.26	-0.35	2	156.7	4	27.00821918	0	1	41.85714286	1	1	9.6	1	31.75	PC-T
5004	0.08	-0.1	-0.06	34	156.7	1156	27.00821918	0	1	41.85714286	1	1	9.6	1	45.799999	PC-T
5004	-1.48	0.68	-0.53	83	156.7	6889	27.00821918	0	1	41.85714286	1	1	9.6	1	58.080002	PC-T
5004	-1.58	0.56	-0.88	167	156.7	27889	27.00821918	0	1	41.85714286	1	1	9.6	1	70.099998	PC-T
5004	-0.74	0.26	-0.47	265	156.7	70225	27.00821918	0	1	41.85714286	1	1	9.6	1	83.849998	PC-T
5004	0.23	-1	-0.3	358	156.7	128164	27.00821918	0	1	41.85714286	1	1	9.6	1	92.800003	PC-T
5004	-0.79	0.97	-0.21	447	156.7	199809	27.00821918	0	1	41.85714286	1	1	9.6	1	100.13	PC-T
5004	-0.29	0.53	-0.01	538	156.7	289444	27.00821918	0	1	41.85714286	1	1	9.6	1	108.63	PC-T
5004	-0.18	-0.34	-0.32	629	156.7	395641	27.00821918	0	1	41.85714286	1	1	9.6	1	110.78	PC-T
5004	-0.22	-0.73	-0.54	715	156.7	511225	27.00821918	0	1	41.85714286	1	1	9.6	1	113.33	PC-T
5006			0.63	0	159.05	0	23.46575342	0	1	39.57142857	1	1	7	0	35.349998	RPC
5006	-1	1.29	0.46	30	159.05	900	23.46575342	0	1	39.57142857	1	1	7	0	44.400002	RPC
5006	-2.04	1.14	-0.64	82	159.05	6724	23.46575342	0	1	39.57142857	1	1	7	0	52.080002	RPC
5006	-2.36	1.85	-0.74	164	159.05	26896	23.46575342	0	1	39.57142857	1	1	7	0	64.550003	RPC
5006	-1.2	0.45	-0.69	271	159.05	73441	23.46575342	0	1	39.57142857	1	1	7	0	75.480003	RPC
5006	-0.21	-0.28	-0.27	359	159.05	128881	23.46575342	0	1	39.57142857	1	1	7	0	86.18	RPC
5006	-0.47	0.82	0.02	451	159.05	203401	23.46575342	0	1	39.57142857	1	1	7	0	95.93	RPC
5006	-1.15	0.67	-0.49	542	159.05	293764	23.46575342	0	1	39.57142857	1	1	7	0	96	RPC
5006	-0.78	-0.16	-0.62	635	159.05	403225	23.46575342	0	1	39.57142857	1	1	7	0	100.43	RPC
5006	-0.43	-0.09	-0.3	718	159.05	515524	23.46575342	0	1	39.57142857	1	1	7	0	109.88	RPC
5007	1.35	0.03	0.8	0	154.55	0		1	1	41.42857143				1	37.5	RPC
5007	0.25	-0.15	0.04	28	154.55	784		1	1	41.42857143				1	43.93	RPC
5007	1.56	-1.73	-0.36	83	154.55	6889		1	1	41.42857143				1	59.23	RPC
5007	1.19	-0.71	0.42	167	154.55	27889		1	1	41.42857143				1	80.93	RPC
5007	1.36	-0.7	0.63	265	154.55	70225		1	1	41.42857143				1	94.43	RPC
5007	0.64	-0.99	0.02	356	154.55	126736		1	1	41.42857143				1	96.080002	RPC
5007	-0.14	-0.94	-0.51	447	154.55	199809		1	1	41.42857143				1	96.879997	RPC
5007	1.31	-1.61	0.26	541	154.55	292681		1	1	41.42857143				1	112.1	RPC
5007	1.16	-1.6	0.11	584	154.55	341056		1	1	41.42857143				1	113.2	RPC
5007	0.32	-1.15	-0.36	629	154.55	395641		1	1	41.42857143				1	110.33	RPC
5007	0.4	-1.16	-0.32	654	154.55	427716		1	1	41.42857143				1	112.45	RPC
5007	-0.16	-0.82	-0.54	714	154.55	509796		1	1	41.42857143				1	113.23	RPC
5009	-0.04	0.48	0.25	0		0	26.38356164	0	0	40.57142857	1	1		0	33.5	RPC
5009	-1.66	1.02	-0.13	26		676	26.38356164	0	0	40.57142857	1	1		0	39.529999	RPC
5009	-1.36	1.48	0.03	83		6889	26.38356164	0	0	40.57142857	1	1		0	56.93	RPC
5009	-0.38	0.59	0.01	165		27225	26.38356164	0	0	40.57142857	1	1		0	70.800003	RPC
5009	-0.11	1.5	0.58	265		70225	26.38356164	0	0	40.57142857	1	1		0	87.550003	RPC
5009	0.84	0.06	0.66	361		130321	26.38356164	0	0	40.57142857	1	1		0	96.879997	RPC
5009	0.54	0.25	0.51	453		205209	26.38356164	0	0	40.57142857	1	1		0	102.05	RPC
5009	-0.34	0.57	0.03	536		287296	26.38356164	0	0	40.57142857	1	1		0	101.98	RPC
5009	0.08	0.68	0.42	579		335241	26.38356164	0	0	40.57142857	1	1		0	110.03	RPC
5009	-1.1	0.82	-0.31	637		405769	26.38356164	0	0	40.57142857	1	1		0	104.48	RPC
5009	-0.79	0.4	-0.27	719		516961	26.38356164	0	0	40.57142857	1	1		0	110.25	RPC
6001	2.17	-0.97	0.65	43		1849	19.8630137	1	1	40		1	13.05	0	50.349998	PC-T
6001	0.51	0.35	0.53	172		29584	19.8630137	1	1	40		1	13.05	0	76.529999	PC-T
6001	2.6	-3.42	0.15	355		126025	19.8630137	1	1	40		1	13.05	0	90.449997	PC-T
6001	0.85	-1.57	-0.06	453		205209	19.8630137	1	1	40		1	13.05	0	95	PC-T
6001	0.35	-0.87	-0.15	542		293764	19.8630137	1	1	40		1	13.05	0	100.18	PC-T
6001	0.81	-2.07	-0.42	637		405769	19.8630137	1	1	40		1	13.05	0	102.9	PC-T
6001	0.09	-1.4	-0.67	718		515524	19.8630137	1	1	40		1	13.05	0	105.05	PC-T
6002	-1.22	-0.35	-0.87	5	154.35	25	19.23835616	1	1	38.42857143	1	1	13.8	1	30.15	PC-T
6002	0.19	-1.08	-0.89	34	154.35	1156	19.23835616	1	1	38.42857143	1	1	13.8	1	41	PC-T
6002	-1.89	1.15	-0.55	96	154.35	9216	19.23835616	1	1	38.42857143	1	1	13.8	1	60.849998	PC-T
6002	3.03	-3.44	-0.14	167	154.35	27889	19.23835616	1	1	38.42857143	1	1	13.8	1	76.169998	PC-T
6002	-0.24	-0.27	-0.37	269	154.35	72361	19.23835616	1	1	38.42857143	1	1	13.8	1	85.18	PC-T
6002	-0.03	-0.92	-0.45	362	154.35	131044	19.23835616	1	1	38.42857143	1	1	13.8	1	91.68	PC-T
6002	0.86	-1.77	-0.15	453	154.35	205209	19.23835616	1	1	38.42857143	1	1	13.8	1	101.2	PC-T
6002	-0.12	-0.77	-0.48	544	154.35	295936	19.23835616	1	1	38.42857143	1	1	13.8	1	103.55	PC-T
6002	-0.38	-1.03	-0.82	635	154.35	403225	19.23835616	1	1	38.42857143	1	1	13.8	1	105.15	PC-T
6002	-0.48	-0.79	-0.75	717	154.35	514089	19.23835616	1	1	38.42857143	1	1	13.8	1	110.7	PC-T
6003	-0.76	0.14	-0.47	0	164.9	0	21.31780822	0	0	35.14285714	1	1	18.05	0	30.23	RPC
6003	-1.37	1.62	0.45	32	164.9	1024	21.31780822	0	0	35.14285714	1	1	18.05	0	45.130001	RPC
6003	-0.03	0.66	0.43	86	164.9	7396	21.31780822	0	0	35.14285714	1	1	18.05	0	60.5	RPC
6003	1.02	-0.4	0.48	169	164.9	28561	21.31780822	0	0	35.14285714	1	1	18.05	0	75.599998	RPC
6003	1.23	0.11	0.94	267	164.9	71289	21.31780822	0	0	35.14285714	1	1	18.05	0	91.75	RPC
6003	3.2	0.14	2.48	357	164.9	127449	21.31780822	0	0	35.14285714	1	1	18.05	0	121.63	RPC
6003	1.69	0.8	1.58	450	164.9	202500	21.31780822	0	0	35.14285714	1	1	18.05	0	116.63	RPC
6003	1.53	-0.16	1.05	541	164.9	292681	21.31780822	0	0	35.14285714	1	1	18.05	0	116.18	RPC
6003	0.95	0.52	0.98	630	164.9	396900	21.31780822	0	0	35.14285714	1	1	18.05	0	122.1	RPC
6003	1.19	-0.35	0.73	722	164.9	521284	21.31780822	0	0	35.14285714	1	1	18.05	0	125.13	RPC
6003	0.84	-0.1	0.62	753	164.9	567009	21.31780822	0	0	35.14285714	1	1	18.05	0	125.78	RPC
6004	-1.12	-1.36	-1.58	4	150.65	16	19.70684932	1	1	40.85714286	1	1	5.9	1	26.73	PC-T
6004	-1.99	0.66	-0.56	23	150.65	529	19.70684932	1	1	40.85714286	1	1	5.9	1	38.450001	PC-T
6004	0.07	-0.51	-0.36	81	150.65	6561	19.70684932	1	1	40.85714286	1	1	5.9	1	58.700001	PC-T
6004	0.54	-0.64	-0.03	164	150.65	26896	19.70684932	1	1	40.85714286	1	1	5.9	1	76.629997	PC-T
6004	0.95	-1.23	0.01	270	150.65	72900	19.70684932	1	1	40.85714286	1	1	5.9	1	88.830002	PC-T
6004	0.44	-1.05	-0.16	360	150.65	129600	19.70684932	1	1	40.85714286	1	1	5.9	1	94.400002	PC-T
6004	-0.75	0.18	-0.5	451	150.65	203401	19.70684932	1	1	40.85714286	1	1	5.9	1	97.25	PC-T
6004	-0.81	-0.56	-0.89	542	150.65	293764	19.70684932	1	1	40.85714286	1	1	5.9	1	98.699997	PC-T
6004	-0.05	-0.95	-0.54	634	150.65	401956	19.70684932	1	1	40.85714286	1	1	5.9	1	108.43	PC-T
6004	-0.01	-0.65	-0.34	717	150.65	514089	19.70684932	1	1	40.85714286	1	1	5.9	1	116.03	PC-T
6005	-3.08	3.69	0.67	45	153.65	2025	22.47671233	1	1	39.28571429	0	1	2.6	1	54.900002	RPC
6005	-0.75	1.46	0.44	88	153.65	7744	22.47671233	1	1	39.28571429	0	1	2.6	1	66.349998	RPC
6005	-0.6	0.02	-0.48	166	153.65	27556	22.47671233	1	1	39.28571429	0	1	2.6	1	73.150002	RPC
6005	0.79	-0.47	0.32	270	153.65	72900	22.47671233	1	1	39.28571429	0	1	2.6	1	91.830002	RPC
6005	1.04	-0.88	0.39	360	153.65	129600	22.47671233	1	1	39.28571429	0	1	2.6	1	100.25	RPC
6005	0.54	-0.77	0.07	452	153.65	204304	22.47671233	1	1	39.28571429	0	1	2.6	1	103.6	RPC
6005	1.3	0.07	0.98	536	153.65	287296	22.47671233	1	1	39.28571429	0	1	2.6	1	121.03	RPC
6005	0.1	-1.05	-0.47	633	153.65	400689	22.47671233	1	1	39.28571429	0	1	2.6	1	109.13	RPC
6005	0.17	-1.11	-0.47	683	153.65	466489	22.47671233	1	1	39.28571429	0	1	2.6	1	112.3	RPC
6005	1.09	-2.17	-0.33	725	153.65	525625	22.47671233	1	1	39.28571429	0	1	2.6	1	116.73	RPC
6005	0.57	-1.48	-0.37	756	153.65	571536	22.47671233	1	1	39.28571429	0	1	2.6	1	118.08	RPC
6006	-2.93	0.18	-1.45	1	152.35	1	21.68767123	0	1	30	1	1		1	26.6	RPC
6006	-0.49	-0.63	-0.92	35	152.35	1225	21.68767123	0	1	30	1	1		1	41.200001	RPC
6006	-0.38	-0.2	-0.43	83	152.35	6889	21.68767123	0	1	30	1	1		1	58.779999	RPC
6006	-0.97	1.31	-0.04	167	152.35	27889	21.68767123	0	1	30	1	1		1	76.980003	RPC
6006	-0.17	0.68	0.16	263	152.35	69169	21.68767123	0	1	30	1	1		1	89.599998	RPC
6006	0.77	0.59	0.85	363	152.35	131769	21.68767123	0	1	30	1	1		1	105.7	RPC
6006	0.51	1.48	0.98	453	152.35	205209	21.68767123	0	1	30	1	1		1	114.63	RPC
6006	0.52	1.12	0.88	543	152.35	294849	21.68767123	0	1	30	1	1		1	120.35	RPC
6006	0.81	1.02	1.13	720	152.35	518400	21.68767123	0	1	30	1	1		1	137.48	RPC
6007	0.1	0.19	0.13	0	154.4	0	21.63561644	1	1	39.57142857	1	1	6.5	1	34.130001	RPC
6007	-0.41	0.07	-0.09	3	154.4	9	21.63561644	1	1	39.57142857	1	1	6.5	1	33.23	RPC
6007	0.59	-0.05	0.35	28	154.4	784	21.63561644	1	1	39.57142857	1	1	6.5	1	45.849998	RPC
6007	0.56	-0.04	0.37	87	154.4	7569	21.63561644	1	1	39.57142857	1	1	6.5	1	65.5	RPC
6007	-0.13	0.29	0.02	170	154.4	28900	21.63561644	1	1	39.57142857	1	1	6.5	1	77.849998	RPC
6007	0.25	-0.68	-0.22	266	154.4	70756	21.63561644	1	1	39.57142857	1	1	6.5	1	86.199997	RPC
6007	-0.74	-0.58	-0.82	358	154.4	128164	21.63561644	1	1	39.57142857	1	1	6.5	1	87.699997	RPC
6009	-0.66	1.13	0.38	0	158.6	0	21.21917808	1	1	41	1	1	6.5	0	34.130001	RPC
6009	-0.48	0.74	0.44	6	158.6	36	21.21917808	1	1	41	1	1	6.5	0	35.349998	RPC
6009	-0.5	0.82	0.46	24	158.6	576	21.21917808	1	1	41	1	1	6.5	0	42.150002	RPC
6009	-0.36	0.54	0.11	82	158.6	6724	21.21917808	1	1	41	1	1	6.5	0	57.23	RPC
6009	-0.13	0.13	-0.07	165	158.6	27225	21.21917808	1	1	41	1	1	6.5	0	70.18	RPC
6009	-0.3	-0.38	-0.46	270	158.6	72900	21.21917808	1	1	41	1	1	6.5	0	77.529999	RPC
6009	-0.18	0.28	0.01	363	158.6	131769	21.21917808	1	1	41	1	1	6.5	0	89.400002	RPC
6009	0.13	-0.46	-0.09	452	158.6	204304	21.21917808	1	1	41	1	1	6.5	0	94.650002	RPC
6009	0.4	-0.78	-0.06	543	158.6	294849	21.21917808	1	1	41	1	1	6.5	0	101.2	RPC
7003	-1.73	0.9	-0.3	1	152.1	1	21.09863014	1	1	42.14285714	1	1	4.8	0	30.65	RPC
7003	-2.44	1.3	-0.47	33	152.1	1089	21.09863014	1	1	42.14285714	1	1	4.8	0	40.150002	RPC
7003	-0.83	0.94	0.04	84	152.1	7056	21.09863014	1	1	42.14285714	1	1	4.8	0	57.200001	RPC
7003	0.51	-0.18	0.23	170	152.1	28900	21.09863014	1	1	42.14285714	1	1	4.8	0	73.449997	RPC
7003	0.9	-0.28	0.5	267	152.1	71289	21.09863014	1	1	42.14285714	1	1	4.8	0	86.849998	RPC
7003	0.43	-0.18	0.25	353	152.1	124609	21.09863014	1	1	42.14285714	1	1	4.8	0	91.300003	RPC
7003	1.4	-1.14	0.55	450	152.1	202500	21.09863014	1	1	42.14285714	1	1	4.8	0	102.33	RPC
7003	0.69	-0.73	0.17	544	152.1	295936	21.09863014	1	1	42.14285714	1	1	4.8	0	104.25	RPC
7003	0.2	-0.99	-0.35	630	152.1	396900	21.09863014	1	1	42.14285714	1	1	4.8	0	103.4	RPC
7003	1.26	-1.06	0.39	721	152.1	519841	21.09863014	1	1	42.14285714	1	1	4.8	0	119.88	RPC
7004	-0.58	0.83	0.36	30	149.05	900	23.21643836	1	1	35.71428571	1	1	13.05	0	43.799999	RPC
7004	-1.95	1.83	-0.17	85	149.05	7225	23.21643836	1	1	35.71428571	1	1	13.05	0	55.93	RPC
7004	-0.39	0.65	0.02	170	149.05	28900	23.21643836	1	1	35.71428571	1	1	13.05	0	71.68	RPC
7004	-0.62	0.12	-0.43	273	149.05	74529	23.21643836	1	1	35.71428571	1	1	13.05	0	78.050003	RPC
7004	-0.39	-0.7	-0.61	360	149.05	129600	23.21643836	1	1	35.71428571	1	1	13.05	0	82.730003	RPC
7004	0.6	-0.6	0.2	453	149.05	205209	23.21643836	1	1	35.71428571	1	1	13.05	0	98.18	RPC
7004	-0.62	-0.5	-0.69	542	149.05	293764	23.21643836	1	1	35.71428571	1	1	13.05	0	93.730003	RPC
7004	-0.42	-0.46	-0.52	639	149.05	408321	23.21643836	1	1	35.71428571	1	1	13.05	0	101.8	RPC
7004	-0.02	-0.35	-0.15	715	149.05	511225	23.21643836	1	1	35.71428571	1	1	13.05	0	111.63	RPC
7007	1.17	-1.82	-0.56	11	150.45	121		1	0	38.42857143	0	0	10.45	1	33.580002	RPC
7007	1.63	-1.95	-0.68	31	150.45	961		1	0	38.42857143	0	0	10.45	1	41.080002	RPC
7007	0.8	-1.32	-0.54	82	150.45	6724		1	0	38.42857143	0	0	10.45	1	57.779999	RPC
7007	-0.4	-1.27	-1.13	165	150.45	27225		1	0	38.42857143	0	0	10.45	1	67.93	RPC
7007	-0.17	-1.12	-0.77	269	150.45	72361		1	0	38.42857143	0	0	10.45	1	81.480003	RPC
7007	-0.45	-0.66	-0.64	359	150.45	128881		1	0	38.42857143	0	0	10.45	1	89.5	RPC
7007	-0.57	-1.04	-0.88	443	150.45	196249		1	0	38.42857143	0	0	10.45	1	92.779999	RPC
7007	-0.46	-1.11	-0.87	541	150.45	292681		1	0	38.42857143	0	0	10.45	1	98.93	RPC
7007	-0.38	-1.15	-0.87	633	150.45	400689		1	0	38.42857143	0	0	10.45	1	104.33	RPC
7007	-0.01	-1.36	-0.73	716	150.45	512656		1	0	38.42857143	0	0	10.45	1	111	RPC
7008	-1.25	1.05	-0.05	0	156.25	0		0	0	39.57142857	1	1	6.2	0	32.130001	RPC
7008	-2.39	2.49	0.52	27	156.25	729		0	0	39.57142857	1	1	6.2	0	43.630001	RPC
7008	-1.97	2.11	0.02	79	156.25	6241		0	0	39.57142857	1	1	6.2	0	55.93	RPC
7008	-0.49	0.32	-0.24	176	156.25	30976		0	0	39.57142857	1	1	6.2	0	70.18	RPC
7008	-0.11	0.7	0.22	270	156.25	72900		0	0	39.57142857	1	1	6.2	0	84.129997	RPC
7008	-0.2	0.52	0.09	363	156.25	131769		0	0	39.57142857	1	1	6.2	0	90.379997	RPC
7008	-0.1	0.65	0.21	453	156.25	205209		0	0	39.57142857	1	1	6.2	0	98.330002	RPC
7008	0.63	0.23	0.57	544	156.25	295936		0	0	39.57142857	1	1	6.2	0	109.65	RPC
7008	0.6	-0.06	0.43	635	156.25	403225		0	0	39.57142857	1	1	6.2	0	114.2	RPC
7008	-0.04	0.18	0.13	719	156.25	516961		0	0	39.57142857	1	1	6.2	0	115.93	RPC
7009	-1.55	-1.48	-1.86	4	146.15	16	27.08767123	0	0	39.28571429		1	7.9	0	24.58	RPC
7009	0.42	-1.91	-1.22	23	146.15	529	27.08767123	0	0	39.28571429		1	7.9	0	32.900002	RPC
7009	-2.46	1.56	-0.71	91	146.15	8281	27.08767123	0	0	39.28571429		1	7.9	0	53.450001	RPC
7009	0.73	-1.99	-0.87	160	146.15	25600	27.08767123	0	0	39.28571429		1	7.9	0	63.080002	RPC
7009	0.66	-1.63	-0.42	270	146.15	72900	27.08767123	0	0	39.28571429		1	7.9	0	77.879997	RPC
7009	0.61	-1.8	-0.43	362	146.15	131044	27.08767123	0	0	39.28571429		1	7.9	0	84.699997	RPC
7009	0.5	-0.46	0.18	451	146.15	203401	27.08767123	0	0	39.28571429		1	7.9	0	97.830002	RPC
7009	-0.45	-0.95	-0.78	545	146.15	297025	27.08767123	0	0	39.28571429		1	7.9	0	92.93	RPC
7009	-0.63	-1.12	-1.02	633	146.15	400689	27.08767123	0	0	39.28571429		1	7.9	0	95.5	RPC
7009	-0.07	-1.27	-0.71	717	146.15	514089	27.08767123	0	0	39.28571429		1	7.9	0	104.48	RPC
8001	-0.87	-1.39	-1.44	3	158.7	9	21.29315068	1	1	40.14285714	1	1	7.3	0	26.030001	RPC
8001	-0.23	-0.55	-0.66	41	158.7	1681	21.29315068	1	1	40.14285714	1	1	7.3	0	41.599998	RPC
8001	0.79	-1.13	-0.37	88	158.7	7744	21.29315068	1	1	40.14285714	1	1	7.3	0	55.099998	RPC
8001	0.27	-1.46	-0.63	269	158.7	72361	21.29315068	1	1	40.14285714	1	1	7.3	0	75.879997	RPC
8001	0.03	-1.03	-0.46	362	158.7	131044	21.29315068	1	1	40.14285714	1	1	7.3	0	84.449997	RPC
8001	-0.09	-1.93	-0.96	450	158.7	202500	21.29315068	1	1	40.14285714	1	1	7.3	0	85.050003	RPC
8001	-0.53	-2.1	-1.44	633	158.7	400689	21.29315068	1	1	40.14285714	1	1	7.3	0	90.900002	RPC
8001	-0.44	-1.94	-1.36	724	158.7	524176	21.29315068	1	1	40.14285714	1	1	7.3	0	97	RPC
8003	1.82	-1.91	-0.17	5	154.75	25		0	1	39.42857143				0	32.049999	RPC
8003	1.52	-0.64	0.62	95	154.75	9025		0	1	39.42857143				0	64.050003	RPC
8003	0.37	0.51	0.54	147	154.75	21609		0	1	39.42857143				0	72.900002	RPC
8003	-0.01	-0.38	-0.23	271	154.75	73441		0	1	39.42857143				0	79.699997	RPC
8003	1.26	-1.43	0.28	546	154.75	298116		0	1	39.42857143				0	105.88	RPC
8004	-0.25	-0.48	-0.63	0	159.85	0	20.93424658	1	1	36.42857143	1	0	4.45	0	29.5	PC-T
8004	1.04	1.18	1.55	88	159.85	7744	20.93424658	1	1	36.42857143	1	0	4.45	0	70.199997	PC-T
8004	-0.1	3.58	1.7	146	159.85	21316	20.93424658	1	1	36.42857143	1	0	4.45	0	84.050003	PC-T
8004	1.16	1.4	1.48	265	159.85	70225	20.93424658	1	1	36.42857143	1	0	4.45	0	97.800003	PC-T
8004	2.99	1.45	2.82	362	159.85	131044	20.93424658	1	1	36.42857143	1	0	4.45	0	127.83	PC-T
8004	2.45	1.83	2.58	455	159.85	207025	20.93424658	1	1	36.42857143	1	0	4.45	0	133.39999	PC-T
8004	2.84	0.34	2.24	544	159.85	295936	20.93424658	1	1	36.42857143	1	0	4.45	0	135.92999	PC-T
8004	2.1	1.29	2.21	634	159.85	401956	20.93424658	1	1	36.42857143	1	0	4.45	0	143.67999	PC-T
8004	1.81	1.32	2.04	720	159.85	518400	20.93424658	1	1	36.42857143	1	0	4.45	0	148.33	PC-T
8005	0.67	-1.73	-0.75	6	154.95	36	21.90958904	1	1	41.42857143	1		2.55	0	29.65	RPC
8005	0.9	-1.34	-0.57	35	154.95	1225	21.90958904	1	1	41.42857143	1		2.55	0	40.200001	RPC
8005	-0.39	-0.93	-1.06	84	154.95	7056	21.90958904	1	1	41.42857143	1		2.55	0	49.700001	RPC
8005	-1.13	-0.35	-1.1	167	154.95	27889	21.90958904	1	1	41.42857143	1		2.55	0	62.18	RPC
8005	-0.91	-1.1	-1.3	266	154.95	70756	21.90958904	1	1	41.42857143	1		2.55	0	69.730003	RPC
8005	-0.92	-1.7	-1.47	439	154.95	192721	21.90958904	1	1	41.42857143	1		2.55	0	79.449997	RPC
8005	-0.46	-1.76	-1.16	546	154.95	298116	21.90958904	1	1	41.42857143	1		2.55	0	88.849998	RPC
8005	-0.99	-1.75	-1.61	630	154.95	396900	21.90958904	1	1	41.42857143	1		2.55	0	89.029999	RPC
8005	-0.7	-1.68	-1.41	721	154.95	519841	21.90958904	1	1	41.42857143	1		2.55	0	96.330002	RPC
8007	-2.02	0.15	-0.91	7	151.5	49	31.12054795	1	1	38.57142857	1	1	10.85	1	30.530001	RPC
8007	-1.54	0.06	-0.88	28	151.5	784	31.12054795	1	1	38.57142857	1	1	10.85	1	38.75	RPC
8007	0.47	-0.82	-0.32	84	151.5	7056	31.12054795	1	1	38.57142857	1	1	10.85	1	59.73	RPC
8007	0.47	-0.91	-0.25	171	151.5	29241	31.12054795	1	1	38.57142857	1	1	10.85	1	75.699997	RPC
8007	0.39	-0.01	0.25	265	151.5	70225	31.12054795	1	1	38.57142857	1	1	10.85	1	90.68	RPC
8007	1.28	0.18	1.08	358	151.5	128164	31.12054795	1	1	38.57142857	1	1	10.85	1	107.98	RPC
8007	1.63	0.08	1.28	447	151.5	199809	31.12054795	1	1	38.57142857	1	1	10.85	1	117.9	RPC
8007	2.69	0.12	2.1	538	151.5	289444	31.12054795	1	1	38.57142857	1	1	10.85	1	137.28	RPC
8007	0.95	-0.53	0.42	630	151.5	396900	31.12054795	1	1	38.57142857	1	1	10.85	1	120.48	RPC
8007	0.73	-0.48	0.28	720	151.5	518400	31.12054795	1	1	38.57142857	1	1	10.85	1	124.88	RPC
8009	0.16	-0.13	0.15	8	155.45	64	22.02191781	1	1	39.57142857	0	1	8.7	1	36.049999	RPC
8009	2.04	-0.93	0.54	27	155.45	729	22.02191781	1	1	39.57142857	0	1	8.7	1	46.5	RPC
8009	-0.15	1.17	0.7	83	155.45	6889	22.02191781	1	1	39.57142857	0	1	8.7	1	67.150002	RPC
8009	1.62	-0.6	0.84	168	155.45	28224	22.02191781	1	1	39.57142857	0	1	8.7	1	84.800003	RPC
8009	1.43	-0.72	0.68	266	155.45	70756	22.02191781	1	1	39.57142857	0	1	8.7	1	95.050003	RPC
8009	0.67	-0.31	0.38	366	155.45	133956	22.02191781	1	1	39.57142857	0	1	8.7	1	100.65	RPC
8009	0.83	0.42	0.79	447	155.45	199809	22.02191781	1	1	39.57142857	0	1	8.7	1	111.73	RPC
8009	0.71	0.42	0.68	541	155.45	292681	22.02191781	1	1	39.57142857	0	1	8.7	1	117.55	RPC
8009	0.35	0.09	0.29	631	155.45	398161	22.02191781	1	1	39.57142857	0	1	8.7	1	118.7	RPC
8009	0.45	0.27	0.49	724	155.45	524176	22.02191781	1	1	39.57142857	0	1	8.7	1	128.10001	RPC
8010	-0.62	-0.06	-0.27	6	149.45	36	18.19452055	1	1	38.28571429	1	1		0	31.85	PC-T
8010	0.3	-0.49	-0.14	25	149.45	625	18.19452055	1	1	38.28571429	1	1		0	39.150002	PC-T
8010	1.01	-0.86	0.01	81	149.45	6561	18.19452055	1	1	38.28571429	1	1		0	56.330002	PC-T
8010	0.47	-1.71	-0.84	166	149.45	27556	18.19452055	1	1	38.28571429	1	1		0	64.029999	PC-T
8010	-0.34	-1.54	-1.14	265	149.45	70225	18.19452055	1	1	38.28571429	1	1		0	71	PC-T
8010	-0.53	-1.48	-1.12	364	149.45	132496	18.19452055	1	1	38.28571429	1	1		0	78.129997	PC-T
8010	0.42	-1.27	-0.25	453	149.45	205209	18.19452055	1	1	38.28571429	1	1		0	92.980003	PC-T
8010	-0.43	-2.03	-1.28	546	149.45	298116	18.19452055	1	1	38.28571429	1	1		0	87.68	PC-T
8010	-0.85	-2.07	-1.67	637	149.45	405769	18.19452055	1	1	38.28571429	1	1		0	88.699997	PC-T
8010	-0.83	-2.04	-1.71	727	149.45	528529	18.19452055	1	1	38.28571429	1	1		0	93.379997	PC-T
8013	-1.24	-1.15	-1.7	0	153.8	0	28.36712329	1	1	38.57142857	1	1	0.55	0	25.129999	RPC
8013	0.59	-1.19	-0.57	27	153.8	729	28.36712329	1	1	38.57142857	1	1	0.55	0	37.529999	RPC
8013	1.28	-1.98	-0.8	84	153.8	7056	28.36712329	1	1	38.57142857	1	1	0.55	0	51.43	RPC
8013	-0.49	-1.55	-1.44	168	153.8	28224	28.36712329	1	1	38.57142857	1	1	0.55	0	59.75	RPC
8013	-1.84	-0.47	-1.63	267	153.8	71289	28.36712329	1	1	38.57142857	1	1	0.55	0	67.129997	RPC
8013	-1.41	-1.33	-1.69	356	153.8	126736	28.36712329	1	1	38.57142857	1	1	0.55	0	72.529999	RPC
8013	-1.16	-1.47	-1.52	447	153.8	199809	28.36712329	1	1	38.57142857	1	1	0.55	0	79.43	RPC
8013	-0.95	-1.75	-1.52	539	153.8	290521	28.36712329	1	1	38.57142857	1	1	0.55	0	84.699997	RPC
8013	-0.87	-2.27	-1.86	721	153.8	519841	28.36712329	1	1	38.57142857	1	1	0.55	0	91.379997	RPC
8014	-0.58	-2.35	-2.08	15	146.05	225	18.30136986	1	1	37.71428571	0	0	6.3	1	28	PC-T
8014	0.28	-1.74	-1.36	29	146.05	841	18.30136986	1	1	37.71428571	0	0	6.3	1	36.630001	PC-T
8014	-0.02	-1.81	-1.55	86	146.05	7396	18.30136986	1	1	37.71428571	0	0	6.3	1	51.950001	PC-T
8014	-1.52	-0.86	-1.67	169	146.05	28561	18.30136986	1	1	37.71428571	0	0	6.3	1	64.400002	PC-T
8014	-1.08	-1.06	-1.42	266	146.05	70756	18.30136986	1	1	37.71428571	0	0	6.3	1	75.599998	PC-T
8014	-1.22	-0.99	-1.37	359	146.05	128881	18.30136986	1	1	37.71428571	0	0	6.3	1	82.629997	PC-T
8014	-0.56	-1.23	-0.96	448	146.05	200704	18.30136986	1	1	37.71428571	0	0	6.3	1	92.199997	PC-T
8014	-1.8	-0.43	-1.54	540	146.05	291600	18.30136986	1	1	37.71428571	0	0	6.3	1	91.730003	PC-T
8014	-1.6	-0.73	-1.54	629	146.05	395641	18.30136986	1	1	37.71428571	0	0	6.3	1	96.68	PC-T
8014	-1.61	-0.8	-1.55	720	146.05	518400	18.30136986	1	1	37.71428571	0	0	6.3	1	101.375	PC-T
8015	-0.95	0.48	-0.31	0	151.05	0	22.64383562	1	1	38.57142857	1	1	8.35	0	30.98	RPC
8015	0.14	-0.12	0.06	26	151.05	676	22.64383562	1	1	38.57142857	1	1	8.35	0	40.630001	RPC
8015	0.89	-0.35	0.35	85	151.05	7225	22.64383562	1	1	38.57142857	1	1	8.35	0	59.73	RPC
8015	0.14	0.07	0.1	169	151.05	28561	22.64383562	1	1	38.57142857	1	1	8.35	0	72.129997	RPC
8015	-0.31	-0.02	-0.27	265	151.05	70225	22.64383562	1	1	38.57142857	1	1	8.35	0	78.879997	RPC
8015	-0.61	-0.23	-0.54	356	151.05	126736	22.64383562	1	1	38.57142857	1	1	8.35	0	83.099998	RPC
8015	-0.87	-0.76	-0.96	447	151.05	199809	22.64383562	1	1	38.57142857	1	1	8.35	0	84.974998	RPC
9001	-0.93	1.37	0.6	2		4	24.92876712	0	0	40.85714286	1	1		0	35	RPC
9001	0.49	-0.23	0.16	29		841	24.92876712	0	0	40.85714286	1	1		0	42.330002	RPC
9001	-0.29	-0.08	-0.3	86		7396	24.92876712	0	0	40.85714286	1	1		0	55.279999	RPC
9001	0.07	0.04	0.03	163		26569	24.92876712	0	0	40.85714286	1	1		0	70.699997	RPC
9001	-0.11	-1.07	-0.69	267		71289	24.92876712	0	0	40.85714286	1	1		0	75.129997	RPC
9001	0.13	-0.15	0.04	356		126736	24.92876712	0	0	40.85714286	1	1		0	89.199997	RPC
9001	1.16	-0.44	0.65	539		290521	24.92876712	0	0	40.85714286	1	1		0	110.3	RPC
9001	0.56	-0.06	0.4	630		396900	24.92876712	0	0	40.85714286	1	1		0	113.4	RPC
9001	0.44	-0.02	0.37	722		521284	24.92876712	0	0	40.85714286	1	1		0	119.63	RPC
9002	-0.11	-0.41	-0.47	0	160.25	0	27.6739726	1	1	39.71428571	1	1	9.4	1	31.23	RPC
9002	-0.41	0.27	-0.05	36	160.25	1296	27.6739726	1	1	39.71428571	1	1	9.4	1	46.73	RPC
9002	-0.41	0.27	-0.05	36	160.25	1296	27.6739726	1	1	39.71428571	1	1	9.4	1	46.73	RPC
9002	-0.18	0.32	0.09	91	160.25	8281	27.6739726	1	1	39.71428571	1	1	9.4	1	64.480003	RPC
9002	0.58	-0.9	-0.15	174	160.25	30276	27.6739726	1	1	39.71428571	1	1	9.4	1	76.93	RPC
9002	-0.73	-1.39	-1.34	273	160.25	74529	27.6739726	1	1	39.71428571	1	1	9.4	1	76.830002	RPC
9002	-1.28	-0.68	-1.26	363	160.25	131769	27.6739726	1	1	39.71428571	1	1	9.4	1	83.980003	RPC
9002	-0.26	-1.22	-0.73	456	160.25	207936	27.6739726	1	1	39.71428571	1	1	9.4	1	95.150002	RPC
9002	-0.27	-1.07	-0.71	547	160.25	299209	27.6739726	1	1	39.71428571	1	1	9.4	1	101.05	RPC
9002	-0.72	-1.31	-1.19	638	160.25	407044	27.6739726	1	1	39.71428571	1	1	9.4	1	100.9	RPC
9002	-0.83	-1.26	-1.26	726	160.25	527076	27.6739726	1	1	39.71428571	1	1	9.4	1	105.03	RPC
9003	-2.74	0.6	-1.03	1	148.55	1	22.15616438	1	1	39.28571429	1	1	4.5	1	28.43	RPC
9003	-0.54	-0.54	-0.84	31	148.55	961	22.15616438	1	1	39.28571429	1	1	4.5	1	40.150002	RPC
9003	-1.37	0.15	-0.82	78	148.55	6084	22.15616438	1	1	39.28571429	1	1	4.5	1	54.880001	RPC
9003	-0.87	-0.77	-1.15	171	148.55	29241	22.15616438	1	1	39.28571429	1	1	4.5	1	68.529999	RPC
9003	-1.59	-0.27	-1.35	267	148.55	71289	22.15616438	1	1	39.28571429	1	1	4.5	1	76.279999	RPC
9003	-0.33	-1.08	-0.76	359	148.55	128881	22.15616438	1	1	39.28571429	1	1	4.5	1	88.349998	RPC
9003	-2.48	-0.65	-2.08	449	148.55	201601	22.15616438	1	1	39.28571429	1	1	4.5	1	81.580002	RPC
9003	-0.9	-0.66	-1	547	148.55	299209	22.15616438	1	1	39.28571429	1	1	4.5	1	97.879997	RPC
9003	-0.94	-0.89	-1.15	631	148.55	398161	22.15616438	1	1	39.28571429	1	1	4.5	1	101	RPC
9003	-0.8	-1.11	-1.16	720	148.55	518400	22.15616438	1	1	39.28571429	1	1	4.5	1	105.93	RPC
9004	1.05	-1.29	-0.43	0	148.85	0	25.18082192	0	1	38.28571429	0	1	7	1	31.43	RPC
9004	-0.17	-0.26	-0.32	27	148.85	729	25.18082192	0	1	38.28571429	0	1	7	1	41.400002	RPC
9004	-0.54	-0.15	-0.49	86	148.85	7396	25.18082192	0	1	38.28571429	0	1	7	1	59	RPC
9004	-0.33	0.02	-0.29	175	148.85	30625	25.18082192	0	1	38.28571429	0	1	7	1	75.949997	RPC
9004	-1.54	0.43	-0.97	263	148.85	69169	25.18082192	0	1	38.28571429	0	1	7	1	79.279999	RPC
9004	0.23	0.42	0.36	363	148.85	131769	25.18082192	0	1	38.28571429	0	1	7	1	100.28	RPC
9004	-0.07	0.36	0.08	455	148.85	207025	25.18082192	0	1	38.28571429	0	1	7	1	103.93	RPC
9004	-0.77	-0.05	-0.64	546	148.85	298116	25.18082192	0	1	38.28571429	0	1	7	1	101.83	RPC
9004	-1.13	-0.14	-0.9	636	148.85	404496	25.18082192	0	1	38.28571429	0	1	7	1	104.25	RPC
9004	-1.16	-0.42	-1.02	720	148.85	518400	25.18082192	0	1	38.28571429	0	1	7	1	107.68	RPC
9006	-0.52	-0.75	-0.77	3	155.25	9	24.01917808	1	0	40.28571429	1	1	11.9	0	28.879999	RPC
9006	-1.52	-0.82	-1.37	5	155.25	25	24.01917808	1	0	40.28571429	1	1	11.9	0	26.780001	RPC
9006	0.56	-0.7	-0.19	29	155.25	841	24.01917808	1	0	40.28571429	1	1	11.9	0	40.380001	RPC
9006	0.07	-0.67	-0.51	86	155.25	7396	24.01917808	1	0	40.28571429	1	1	11.9	0	53.779999	RPC
9006	-0.44	-0.85	-0.91	171	155.25	29241	24.01917808	1	0	40.28571429	1	1	11.9	0	64	RPC
9006	-0.89	-1.02	-1.23	273	155.25	74529	24.01917808	1	0	40.28571429	1	1	11.9	0	70.800003	RPC
9006	-0.09	-2.13	-1.14	366	155.25	133956	24.01917808	1	0	40.28571429	1	1	11.9	0	78	RPC
9006	0.13	-2.71	-1.23	448	155.25	200704	24.01917808	1	0	40.28571429	1	1	11.9	0	82.25	RPC
10001	1.71	-1.67	-0.41	54	145.3	2916		1	1	38.28571429				1	50.849998	PC-T
10001	0.16	-0.81	-0.42	169	145.3	28561		1	1	38.28571429				1	74	PC-T
10001	-1.27	-1.52	-1.67	364	145.3	132496		1	1	38.28571429				1	80.199997	PC-T
10001	-0.59	-1.47	-1.1	448	145.3	200704		1	1	38.28571429				1	90.800003	PC-T
10001	-0.9	-1.53	-1.37	552	145.3	304704		1	1	38.28571429				1	94.099998	PC-T
10001	-0.09	-2.11	-1.1	638	145.3	407044		1	1	38.28571429				1	102	PC-T
10001	-0.26	-1.87	-1.18	726	145.3	527076		1	1	38.28571429				1	106	PC-T
10002	-0.52	1.65	1.11	3	147.2	9	20.70958904	1	1	39.57142857	1	1		0	37.900002	RPC
10002	-0.82	0.6	0.06	25	147.2	625	20.70958904	1	1	39.57142857	1	1		0	40.25	RPC
10002	0.04	0.24	0.17	79	147.2	6241	20.70958904	1	1	39.57142857	1	1		0	57.029999	RPC
10002	0.46	0.63	0.69	138	147.2	19044	20.70958904	1	1	39.57142857	1	1		0	72.849998	RPC
10002	-0.21	1.06	0.39	165	147.2	27225	20.70958904	1	1	39.57142857	1	1		0	74.199997	RPC
10002	-0.38	-0.09	-0.36	272	147.2	73984	20.70958904	1	1	39.57142857	1	1		0	78.650002	RPC
10002	-0.44	-0.04	-0.32	361	147.2	130321	20.70958904	1	1	39.57142857	1	1		0	85.699997	RPC
10002	0.65	-1.94	-0.41	452	147.2	204304	20.70958904	1	1	39.57142857	1	1		0	91	RPC
10002	-0.07	-0.87	-0.46	544	147.2	295936	20.70958904	1	1	39.57142857	1	1		0	96.5	RPC
10002	0.34	-1.55	-0.52	634	147.2	401956	20.70958904	1	1	39.57142857	1	1		0	101.5	RPC
10002	-0.08	-1.14	-0.64	731	147.2	534361	20.70958904	1	1	39.57142857	1	1		0	106.15	RPC
10003	-0.95	-0.14	-0.72	30	154.85	900	19.77534247	1	1	40.85714286	1	0		1	40.400002	PC-T
10003	0.22	-1.09	-0.74	84	154.85	7056	19.77534247	1	1	40.85714286	1	0		1	56.799999	PC-T
10003	-1.5	-0.13	-1.18	143	154.85	20449	19.77534247	1	1	40.85714286	1	0		1	64.550003	PC-T
10003	-1.41	0.15	-0.99	170	154.85	28900	19.77534247	1	1	40.85714286	1	0		1	69.599998	PC-T
10003	-0.34	-0.91	-0.85	191	154.85	36481	19.77534247	1	1	40.85714286	1	0		1	73.230003	PC-T
10003	-0.16	-1.53	-1	267	154.85	71289	19.77534247	1	1	40.85714286	1	0		1	79.199997	PC-T
10003	-0.86	-1.52	-1.38	359	154.85	128881	19.77534247	1	1	40.85714286	1	0		1	82.529999	PC-T
10003	-0.65	-1.51	-1.16	448	154.85	200704	19.77534247	1	1	40.85714286	1	0		1	90.199997	PC-T
10003	-0.74	-1.58	-1.28	540	154.85	291600	19.77534247	1	1	40.85714286	1	0		1	94.480003	PC-T
10003	-0.91	-1.91	-1.61	632	154.85	399424	19.77534247	1	1	40.85714286	1	0		1	96	PC-T
10003	-1.6	-1.13	-1.72	722	154.85	521284	19.77534247	1	1	40.85714286	1	0		1	99.400002	PC-T
10005	-2.85	-0.09	-1.64	1	150.8	1	21.92054795	0	1	39	1	1	7.8	0	24.9	RPC
10005	-1.49	-0.82	-1.55	25	150.8	625	21.92054795	0	1	39	1	1	7.8	0	32	RPC
10005	-0.98	-0.09	-0.8	84	150.8	7056	21.92054795	0	1	39	1	1	7.8	0	51.450001	RPC
10005	-1.47	0.99	-0.56	167	150.8	27889	21.92054795	0	1	39	1	1	7.8	0	66.379997	RPC
10005	-0.46	-0.42	-0.6	263	150.8	69169	21.92054795	0	1	39	1	1	7.8	0	75.650002	RPC
10005	-0.29	-0.34	-0.36	362	150.8	131044	21.92054795	0	1	39	1	1	7.8	0	85.400002	RPC
10005	0.07	0.01	0.07	454	150.8	206116	21.92054795	0	1	39	1	1	7.8	0	96.629997	RPC
10005	0.48	-0.17	0.27	546	150.8	298116	21.92054795	0	1	39	1	1	7.8	0	105.78	RPC
10005	0.1	-0.43	-0.13	636	150.8	404496	21.92054795	0	1	39	1	1	7.8	0	106.6	RPC
10005	0.14	-0.33	-0.02	718	150.8	515524	21.92054795	0	1	39	1	1	7.8	0	113.63	RPC
10006	-1.99	-0.23	-1.21	4	145.05	16	24.30684932	0	1	40.14285714	1	1	5.75	1	28.35	RPC
10006	-0.05	-0.97	-0.93	32	145.05	1024	24.30684932	0	1	40.14285714	1	1	5.75	1	40	RPC
10006	-1.39	0.58	-0.54	82	145.05	6724	24.30684932	0	1	40.14285714	1	1	5.75	1	57.75	RPC
10006	-0.54	-0.75	-0.9	163	145.05	26569	24.30684932	0	1	40.14285714	1	1	5.75	1	69.43	RPC
10006	-1.26	-0.15	-1.05	270	145.05	72900	24.30684932	0	1	40.14285714	1	1	5.75	1	79	RPC
10006	-1.69	-0.61	-1.52	359	145.05	128881	24.30684932	0	1	40.14285714	1	1	5.75	1	81.25	RPC
10006	-0.86	-1.52	-1.32	460	145.05	211600	24.30684932	0	1	40.14285714	1	1	5.75	1	89.300003	RPC
10006	-0.01	-1.64	-0.76	542	145.05	293764	24.30684932	0	1	40.14285714	1	1	5.75	1	100.1	RPC
10006	-1.42	-0.92	-1.5	634	145.05	401956	24.30684932	0	1	40.14285714	1	1	5.75	1	97.199997	RPC
10006	-1.72	-1.35	-1.93	725	145.05	525625	24.30684932	0	1	40.14285714	1	1	5.75	1	97.230003	RPC
10009	0.83	-1.09	-0.29	1	159.55	1	18.62739726	1	1	38.42857143	0	1	8.9	1	31.879999	RPC
10009	-0.9	1.47	0.75	27	159.55	729	18.62739726	1	1	38.42857143	0	1	8.9	1	47.830002	RPC
10009	0.45	1.32	1.21	84	159.55	7056	18.62739726	1	1	38.42857143	0	1	8.9	1	71.529999	RPC
10009	2.64	0.27	2.19	167	159.55	27889	18.62739726	1	1	38.42857143	0	1	8.9	1	98.029999	RPC
10009	2.08	0.21	1.7	265	159.55	70225	18.62739726	1	1	38.42857143	0	1	8.9	1	106	RPC
10009	2.53	-1.1	1.48	363	159.55	131769	18.62739726	1	1	38.42857143	0	1	8.9	1	113.13	RPC
10009	1.09	0.11	0.88	446	159.55	198916	18.62739726	1	1	38.42857143	0	1	8.9	1	112.75	RPC
10009	0.24	-0.1	0.09	539	159.55	290521	18.62739726	1	1	38.42857143	0	1	8.9	1	109.93	RPC
10009	0.65	0.14	0.54	630	159.55	396900	18.62739726	1	1	38.42857143	0	1	8.9	1	122	RPC
10009	0.26	-0.15	0.13	721	159.55	519841	18.62739726	1	1	38.42857143	0	1	8.9	1	122.75	RPC
10010	0.38	-1.72	-1.03	1	157.95	1	20.1260274	1	0	38.28571429	1	1	8.5	0	27.4	RPC
10010	0.41	-0.72	-0.31	29	157.95	841	20.1260274	1	0	38.28571429	1	1	8.5	0	39.619999	RPC
10010	0.99	-0.61	0.22	88	157.95	7744	20.1260274	1	0	38.28571429	1	1	8.5	0	59.450001	RPC
10010	1.25	0.09	0.95	170	157.95	28900	20.1260274	1	0	38.28571429	1	1	8.5	0	80.199997	RPC
10010	1.03	0.7	1.07	268	157.95	71824	20.1260274	1	0	38.28571429	1	1	8.5	0	93.199997	RPC
10010	0.92	0.56	0.93	360	157.95	129600	20.1260274	1	0	38.28571429	1	1	8.5	0	100	RPC
10010	0.06	1.39	0.65	450	157.95	202500	20.1260274	1	0	38.28571429	1	1	8.5	0	103.6	RPC
10010	0.11	0.96	0.55	541	157.95	292681	20.1260274	1	0	38.28571429	1	1	8.5	0	109.13	RPC
10010	0.05	0.93	0.54	598	157.95	357604	20.1260274	1	0	38.28571429	1	1	8.5	0	113.18	RPC
10010	-0.16	0.95	0.43	634	157.95	401956	20.1260274	1	0	38.28571429	1	1	8.5	0	114.13	RPC
10010	0.24	0.67	0.6	716	157.95	512656	20.1260274	1	0	38.28571429	1	1	8.5	0	122.78	RPC
10011	-0.28	-0.87	-0.7	5	149.05	25	20.56986301	1	0	38.57142857	1	1	5.95	0	29.6	RPC
10011	-0.11	-1	-0.92	84	149.05	7056	20.56986301	1	0	38.57142857	1	1	5.95	0	50.599998	RPC
10011	1.36	-0.24	0.84	167	149.05	27889	20.56986301	1	0	38.57142857	1	1	5.95	0	78.75	RPC
10011	1.51	-0.44	0.89	273	149.05	74529	20.56986301	1	0	38.57142857	1	1	5.95	0	91.730003	RPC
10011	0.18	0.44	0.34	363	149.05	131769	20.56986301	1	0	38.57142857	1	1	5.95	0	93.099998	RPC
10011	0.67	-0.21	0.41	461	149.05	212521	20.56986301	1	0	38.57142857	1	1	5.95	0	101.33	RPC
10011	1.7	-1.11	0.75	544	149.05	295936	20.56986301	1	0	38.57142857	1	1	5.95	0	112.13	RPC
10011	0.9	0.01	0.68	635	149.05	403225	20.56986301	1	0	38.57142857	1	1	5.95	0	117.9	RPC
10011	1.08	-0.17	0.75	728	149.05	529984	20.56986301	1	0	38.57142857	1	1	5.95	0	125.93	RPC
10012	-1.35	-1.02	-1.63	0	154.25	0	23.00547945	1	1	39.14285714	1	0	9.1	1	26.129999	PC-T
10012	-2.89	0.08	-1.78	49	154.25	2401	23.00547945	1	1	39.14285714	1	0	9.1	1	41.099998	PC-T
10012	-1.69	0.53	-0.77	82	154.25	6724	23.00547945	1	1	39.14285714	1	0	9.1	1	56.099998	PC-T
10012	-1.09	-0.31	-1.02	165	154.25	27225	23.00547945	1	1	39.14285714	1	0	9.1	1	68.779999	PC-T
10012	-1.28	-1.11	-1.59	264	154.25	69696	23.00547945	1	1	39.14285714	1	0	9.1	1	74	PC-T
10012	-0.61	-2.12	-1.53	361	154.25	130321	23.00547945	1	1	39.14285714	1	0	9.1	1	81.330002	PC-T
10012	-0.95	-1.57	-1.41	453	154.25	205209	23.00547945	1	1	39.14285714	1	0	9.1	1	88.050003	PC-T
10012	-1.74	-0.49	-1.53	545	154.25	297025	23.00547945	1	1	39.14285714	1	0	9.1	1	92.129997	PC-T
10012	-1.15	-0.42	-1.07	637	154.25	405769	23.00547945	1	1	39.14285714	1	0	9.1	1	102.38	PC-T
10012	-0.8	-1.87	-1.56	720	154.25	518400	23.00547945	1	1	39.14285714	1	0	9.1	1	101.25	PC-T
10014	-0.87	-1.92	-2.02	0	147.75	0	18.5890411	1	0	40.57142857	1	1	7.55	1	24.530001	RPC
10014	-0.58	-2.32	-1.99	5	147.75	25	18.5890411	1	0	40.57142857	1	1	7.55	1	25.33	RPC
10014	0.74	-2.2	-1.45	29	147.75	841	18.5890411	1	0	40.57142857	1	1	7.55	1	36.150002	RPC
10014	1.78	-2.58	-1	86	147.75	7396	18.5890411	1	0	40.57142857	1	1	7.55	1	55.549999	RPC
10014	1.38	-1.83	-0.17	171	147.75	29241	18.5890411	1	0	40.57142857	1	1	7.55	1	76.43	RPC
10014	0.38	-1.23	-0.42	270	147.75	72900	18.5890411	1	0	40.57142857	1	1	7.55	1	84.730003	RPC
10014	0.87	-1.79	-0.23	360	147.75	129600	18.5890411	1	0	40.57142857	1	1	7.55	1	93.730003	RPC
10014	0.59	-1.88	-0.41	452	147.75	204304	18.5890411	1	0	40.57142857	1	1	7.55	1	98.25	RPC
10014	0.37	-1.53	-0.43	542	147.75	293764	18.5890411	1	0	40.57142857	1	1	7.55	1	103.98	RPC
10014	0.51	-1.54	-0.4	632	147.75	399424	18.5890411	1	0	40.57142857	1	1	7.55	1	110	RPC
10016	0.65	-0.68	0.04	7	147.4	49	23.56438356	1	1	38.14285714	1	1	8.1	0	33.68	RPC
10016	-0.99	0.67	-0.02	28	147.4	784	23.56438356	1	1	38.14285714	1	1	8.1	0	40.98	RPC
10016	-0.21	-0.87	-0.87	86	147.4	7396	23.56438356	1	1	38.14285714	1	1	8.1	0	51.380001	RPC
10016	-0.11	-0.78	-0.62	170	147.4	28900	23.56438356	1	1	38.14285714	1	1	8.1	0	66.230003	RPC
10016	-1.31	0.35	-0.82	274	147.4	75076	23.56438356	1	1	38.14285714	1	1	8.1	0	74.5	RPC
10016	-1.25	-0.09	-0.94	357	147.4	127449	23.56438356	1	1	38.14285714	1	1	8.1	0	79.300003	RPC
10016	-1.03	-0.2	-0.82	408	147.4	166464	23.56438356	1	1	38.14285714	1	1	8.1	0	83.830002	RPC
10016	-0.59	-0.7	-0.73	450	147.4	202500	23.56438356	1	1	38.14285714	1	1	8.1	0	87.449997	RPC
10016	-0.83	-0.82	-0.99	541	147.4	292681	23.56438356	1	1	38.14285714	1	1	8.1	0	90.349998	RPC
10016	-1.29	-0.75	-1.31	632	147.4	399424	23.56438356	1	1	38.14285714	1	1	8.1	0	92.349998	RPC
10016	-1.73	-0.99	-1.76	728	147.4	529984	23.56438356	1	1	38.14285714	1	1	8.1	0	92.800003	RPC
10019	1.1	-1.69	-0.73	0	143.5	0	18.93150685	1	0	38.85714286	1	1	5.25	0	29.1	RPC
10019	1.39	-1.9	-0.48	3	143.5	9	18.93150685	1	0	38.85714286	1	1	5.25	0	30.129999	RPC
10019	-0.42	0	-0.29	38	143.5	1444	18.93150685	1	0	38.85714286	1	1	5.25	0	42.830002	RPC
10019	1.9	-0.9	0.68	88	143.5	7744	18.93150685	1	0	38.85714286	1	1	5.25	0	62.93	RPC
10019	1.79	-1.6	0.28	170	143.5	28900	18.93150685	1	0	38.85714286	1	1	5.25	0	73.93	RPC
10019	0.77	-0.96	0.04	269	143.5	72361	18.93150685	1	0	38.85714286	1	1	5.25	0	82.230003	RPC
10019	1.1	-1.37	0.17	359	143.5	128881	18.93150685	1	0	38.85714286	1	1	5.25	0	90.980003	RPC
10019	0.11	-1.51	-0.6	450	143.5	202500	18.93150685	1	0	38.85714286	1	1	5.25	0	88.849998	RPC
10019	0.87	-2.24	-0.4	546	143.5	298116	18.93150685	1	0	38.85714286	1	1	5.25	0	97.349998	RPC
10019	0.96	-2.43	-0.48	635	143.5	403225	18.93150685	1	0	38.85714286	1	1	5.25	0	102.15	RPC
10021	0.3	-0.46	-0.12	1	152.6	1	19.28493151	1	0	40.42857143	1	1	5.4	0	31.4	PC-T
10021	0.75	-0.56	0.14	3	152.6	9	19.28493151	1	0	40.42857143	1	1	5.4	0	33	PC-T
10021	-1.87	0.73	-0.54	30	152.6	900	19.28493151	1	0	40.42857143	1	1	5.4	0	38.779999	PC-T
10021	-0.7	-0.14	-0.63	87	152.6	7569	19.28493151	1	0	40.42857143	1	1	5.4	0	53.130001	PC-T
10021	0.49	-1.54	-0.68	171	152.6	29241	19.28493151	1	0	40.42857143	1	1	5.4	0	65.849998	PC-T
10021	-0.4	-1.32	-1.05	269	152.6	72361	19.28493151	1	0	40.42857143	1	1	5.4	0	72.150002	PC-T
10021	-0.43	-1.04	-0.81	359	152.6	128881	19.28493151	1	0	40.42857143	1	1	5.4	0	80.730003	PC-T
10021	-0.43	-1.42	-0.96	449	152.6	201601	19.28493151	1	0	40.42857143	1	1	5.4	0	85.050003	PC-T
10021	-0.07	-1.9	-0.94	543	152.6	294849	19.28493151	1	0	40.42857143	1	1	5.4	0	91.029999	PC-T
10021	0.65	-2.24	-0.62	632	152.6	399424	19.28493151	1	0	40.42857143	1	1	5.4	0	100.2	PC-T
10023	-0.48	-1.1	-1.23	0	143.05	0	23.67671233	1	0	38.57142857	0	1	3.9	0	27.049999	RPC
10023	-1.96	-0.45	-1.53	26	143.05	676	23.67671233	1	0	38.57142857	0	1	3.9	0	32.400002	RPC
10023	-0.77	0.04	-0.55	89	143.05	7921	23.67671233	1	0	38.57142857	0	1	3.9	0	54.099998	RPC
10023	-0.59	-0.86	-1.03	167	143.05	27889	23.67671233	1	0	38.57142857	0	1	3.9	0	62.650002	RPC
10023	-1.56	-0.73	-1.57	271	143.05	73441	23.67671233	1	0	38.57142857	0	1	3.9	0	67.93	RPC
10023	-1.67	-0.62	-1.5	361	143.05	130321	23.67671233	1	0	38.57142857	0	1	3.9	0	74.480003	RPC
10023	-2.13	-1.1	-2.04	452	143.05	204304	23.67671233	1	0	38.57142857	0	1	3.9	0	75.050003	RPC
10023	-0.98	-2	-1.68	550	143.05	302500	23.67671233	1	0	38.57142857	0	1	3.9	0	83.800003	RPC
10023	-1.15	-2.32	-2.02	637	143.05	405769	23.67671233	1	0	38.57142857	0	1	3.9	0	85.199997	RPC
10025	-0.78	-1.21	-1.32	1		1	19.4109589	1	0	38.28571429			6.6	0	26.275	RPC
10025	-0.91	-1.21	-1.32	4		16	19.4109589	1	0	38.28571429			6.6	0	26.725	RPC
10025	-0.31	-0.91	-0.91	26		676	19.4109589	1	0	38.28571429			6.6	0	35.450001	RPC
10025	-0.79	-0.8	-1.24	82		6724	19.4109589	1	0	38.28571429			6.6	0	48.25	RPC
10025	-0.88	-1.02	-1.35	166		27556	19.4109589	1	0	38.28571429			6.6	0	60.150002	RPC
10025	0.13	-2.34	-1.29	269		72361	19.4109589	1	0	38.28571429			6.6	0	70	RPC
10026	-1.93	-0.8	-1.83	0	148.75	0	20.37260274	1	1	37.85714286	0	1	3	0	24.6	RPC
10026	0.21	-0.1	0.05	97	148.75	9409	20.37260274	1	1	37.85714286	0	1	3	0	60.029999	RPC
10026	1.34	-0.39	0.73	166	148.75	27556	20.37260274	1	1	37.85714286	0	1	3	0	77.529999	RPC
10026	0.94	0.19	0.77	265	148.75	70225	20.37260274	1	1	37.85714286	0	1	3	0	89.529999	RPC
10026	0.72	0.31	0.68	354	148.75	125316	20.37260274	1	1	37.85714286	0	1	3	0	96.43	RPC
10026	1.05	-0.19	0.71	446	148.75	198916	20.37260274	1	1	37.85714286	0	1	3	0	104	RPC
10026	1.64	-0.48	0.99	538	148.75	289444	20.37260274	1	1	37.85714286	0	1	3	0	115.05	RPC
11002	-1.27	-0.73	-1.25	1	156.35	1	19.16164384	1	1	33.42857143	1	1	6.25	0	26.5	RPC
11002	-0.42	-0.64	-0.81	99	156.35	9801	19.16164384	1	1	33.42857143	1	1	6.25	0	54.23	RPC
11002	-0.15	-1.36	-1.04	175	156.35	30625	19.16164384	1	1	33.42857143	1	1	6.25	0	63.5	RPC
11002	-0.35	-1.57	-1.17	268	156.35	71824	19.16164384	1	1	33.42857143	1	1	6.25	0	71.080002	RPC
11002	-0.93	-1.43	-1.39	359	156.35	128881	19.16164384	1	1	33.42857143	1	1	6.25	0	75.349998	RPC
11002	-1.01	-1.87	-1.62	448	156.35	200704	19.16164384	1	1	33.42857143	1	1	6.25	0	78.5	RPC
11002	-1.28	-1.62	-1.71	548	156.35	300304	19.16164384	1	1	33.42857143	1	1	6.25	0	83.400002	RPC
11002	-0.77	-2.11	-1.63	634	156.35	401956	19.16164384	1	1	33.42857143	1	1	6.25	0	89	RPC
11002	-0.93	-2.14	-1.81	686	156.35	470596	19.16164384	1	1	33.42857143	1	1	6.25	0	90.040001	RPC
11002	-1.47	-1.84	-2.07	722	156.35	521284	19.16164384	1	1	33.42857143	1	1	6.25	0	89.199997	RPC
11003	-1.83	0.3	-0.72	5	152.85	25	20.48493151	1	1	42	1	0	3.6	0	29.5	RPC
11003	-0.71	0.05	-0.45	41	152.85	1681	20.48493151	1	1	42	1	0	3.6	0	42.799999	RPC
11003	1.19	-1.26	-0.2	82	152.85	6724	20.48493151	1	1	42	1	0	3.6	0	55.080002	RPC
11003	-0.32	-0.5	-0.6	167	152.85	27889	20.48493151	1	1	42	1	0	3.6	0	66.07	RPC
11003	-0.39	-1.12	-0.93	265	152.85	70225	20.48493151	1	1	42	1	0	3.6	0	72.849998	RPC
11003	0.06	-1.8	-0.85	362	152.85	131044	20.48493151	1	1	42	1	0	3.6	0	80.529999	RPC
11003	0.08	-1.84	-0.79	453	152.85	205209	20.48493151	1	1	42	1	0	3.6	0	87.050003	RPC
11003	0.28	-1.9	-0.68	543	152.85	294849	20.48493151	1	1	42	1	0	3.6	0	93.980003	RPC
11003	-0.2	-1.33	-0.81	634	152.85	401956	20.48493151	1	1	42	1	0	3.6	0	98	RPC
11003	-0.74	-1.47	-1.32	719	152.85	516961	20.48493151	1	1	42	1	0	3.6	0	97.25	RPC
11004	-0.48	1.32	0.89	4	157.85	16	19.26027397	1	1	39.14285714	1	1	5.6	0	37	RPC
11004	-0.4	0.88	0.5	32	157.85	1024	19.26027397	1	1	39.14285714	1	1	5.6	0	45.43	RPC
11004	-1.48	1.4	-0.11	86	157.85	7396	19.26027397	1	1	39.14285714	1	1	5.6	0	56.549999	RPC
11004	-0.18	-0.33	-0.39	171	157.85	29241	19.26027397	1	1	39.14285714	1	1	5.6	0	68.199997	RPC
11004	-0.09	-0.44	-0.33	271	157.85	73441	19.26027397	1	1	39.14285714	1	1	5.6	0	78.830002	RPC
11004	0.08	-1.7	-0.78	359	157.85	128881	19.26027397	1	1	39.14285714	1	1	5.6	0	81	RPC
11004	-1.08	-0.45	-0.97	450	157.85	202500	19.26027397	1	1	39.14285714	1	1	5.6	0	84.949997	RPC
11004	0.8	-1.36	-0.03	541	157.85	292681	19.26027397	1	1	39.14285714	1	1	5.6	0	101.5	RPC
11004	-0.96	-1.05	-1.23	633	157.85	400689	19.26027397	1	1	39.14285714	1	1	5.6	0	93.25	RPC
11004	-0.56	-0.94	-0.88	718	157.85	515524	19.26027397	1	1	39.14285714	1	1	5.6	0	102.35	RPC
11006	-0.65	-1.4	-1.36	3	150.85	9		1	1	39.28571429				1	27.450001	RPC
11006	0.89	-1.1	-0.47	46	150.85	2116		1	1	39.28571429				1	47.849998	RPC
11006	-0.15	-0.17	-0.22	99	150.85	9801		1	1	39.28571429				1	63.799999	RPC
11006	-0.1	-0.77	-0.59	171	150.85	29241		1	1	39.28571429				1	72.93	RPC
11006	0.3	-2.1	-0.99	275	150.85	75625		1	1	39.28571429				1	80.029999	RPC
11006	-0.29	-1.49	-0.94	358	150.85	128164		1	1	39.28571429				1	86.580002	RPC
11006	-0.39	-2.34	-1.39	451	150.85	203401		1	1	39.28571429				1	88.18	RPC
11006	0.13	-2.97	-1.31	541	150.85	292681		1	1	39.28571429				1	94.18	RPC
11006	0.66	-3.46	-1.2	633	150.85	400689		1	1	39.28571429				1	100.53	RPC
11006	-0.45	-2.21	-1.47	717	150.85	514089		1	1	39.28571429				1	102.08	RPC
11008	0.26	-1.56	-1.19	34	154.7	1156	24.86849315	1	0	34.28571429	0	1		0	36.599998	PC-T
11008	-0.9	0.33	-0.43	86	154.7	7396	24.86849315	1	0	34.28571429	0	1		0	54.299999	PC-T
11008	-0.24	0.99	0.37	139	154.7	19321	24.86849315	1	0	34.28571429	0	1		0	70.25	PC-T
11008	0.82	-0.44	0.3	168	154.7	28224	24.86849315	1	0	34.28571429	0	1		0	73.849998	PC-T
11008	0.5	0.05	0.36	266	154.7	70756	24.86849315	1	0	34.28571429	0	1		0	85.230003	PC-T
11008	0.93	-0.24	0.59	358	154.7	128164	24.86849315	1	0	34.28571429	0	1		0	95.75	PC-T
11008	3.08	-3.53	0.61	447	154.7	199809	24.86849315	1	0	34.28571429	0	1		0	102.88	PC-T
11008	0.29	-0.57	-0.06	539	154.7	290521	24.86849315	1	0	34.28571429	0	1		0	101.03	PC-T
11008	0.19	-1.42	-0.57	630	154.7	396900	24.86849315	1	0	34.28571429	0	1		0	100.73	PC-T
11008	-0.62	-0.4	-0.61	721	154.7	519841	24.86849315	1	0	34.28571429	0	1		0	105.93	PC-T
11012	-1.42	-0.73	-1.28	4	150.85	16		1	1	34.28571429				1	28	RPC
11012	-2.63	0.4	-1.26	33	150.85	1089		1	1	34.28571429				1	38.630001	RPC
11012	-2.58	0.69	-1.27	93	150.85	8649		1	1	34.28571429				1	55.25	RPC
11012	-0.15	-1.46	-1.07	164	150.85	26896		1	1	34.28571429				1	68.209999	RPC
11012	-0.64	-0.55	-0.81	271	150.85	73441		1	1	34.28571429				1	81.230003	RPC
11012	-0.93	-1.5	-1.43	359	150.85	128881		1	1	34.28571429				1	82.150002	RPC
11012	-0.63	-1.35	-1.07	450	150.85	202500		1	1	34.28571429				1	91.25	RPC
11012	-0.61	-0.7	-0.8	544	150.85	295936		1	1	34.28571429				1	99.889999	RPC
11012	-0.2	-1.54	-0.92	633	150.85	400689		1	1	34.28571429				1	103.8	RPC
11012	-0.61	-1.11	-1.02	718	150.85	515524		1	1	34.28571429				1	107.43	RPC
11014	-0.6	-1.69	-1.53	5	155.45	25		1	1	38.28571429				1	27.200001	PC-T
11014	0.52	-0.44	-0.04	27	155.45	729		1	1	38.28571429				1	43.049999	PC-T
11014	1.56	-1.14	0.17	82	155.45	6724		1	1	38.28571429				1	62.860001	PC-T
11014	0.64	-2.27	-1.06	167	155.45	27889		1	1	38.28571429				1	68.779999	PC-T
11014	-0.29	-1.78	-1.24	271	155.45	73441		1	1	38.28571429				1	77.580002	PC-T
11014	0.57	-2.5	-0.87	358	155.45	128164		1	1	38.28571429				1	87.230003	PC-T
11014	-0.27	-1.6	-0.93	455	155.45	207025		1	1	38.28571429				1	93.029999	PC-T
11014	-0.4	-1.11	-0.82	541	155.45	292681		1	1	38.28571429				1	99.449997	PC-T
11014	1.13	-2.94	-0.58	634	155.45	401956		1	1	38.28571429				1	107.98	PC-T
11014	-0.06	-0.85	-0.49	719	155.45	516961		1	1	38.28571429				1	114.23	PC-T
11016	-1.24	1.13	0.27	3	154.05	9		1	1					1	35.049999	PC-T
11016	-0.24	3.21	2.63	32	154.05	1024		1	1					1	47.799999	PC-T
11016	1.13	-0.16	0.7	93	154.05	8649		1	1					1	69.599998	PC-T
11016	0.5	0.4	0.55	173	154.05	29929		1	1					1	82.949997	PC-T
11016	1.43	-1.26	0.37	272	154.05	73984		1	1					1	92.580002	PC-T
11016	2.1	-1.07	1.14	361	154.05	130321		1	1					1	108.83	PC-T
11016	0.97	-2.34	-0.36	451	154.05	203401		1	1					1	98.699997	PC-T
11016	-0.02	-1.51	-0.71	542	154.05	293764		1	1					1	100.73	PC-T
11016	-0.05	-1.24	-0.67	635	154.05	403225		1	1					1	106.88	PC-T
11016	0.61	-1.61	-0.41	725	154.05	525625		1	1					1	115.65	PC-T
11017	0.45	-1.72	-0.93	5	147.5	25	23.14794521	1	0	39.57142857	1	1	4	1	29.83	PC-T
11017	0.25	-0.56	-0.28	80	147.5	6400	23.14794521	1	0	39.57142857	1	1	4	1	59.029999	PC-T
11017	0	-0.55	-0.37	166	147.5	27556	23.14794521	1	0	39.57142857	1	1	4	1	74	PC-T
11017	-0.41	-1.57	-1.08	355	147.5	126025	23.14794521	1	0	39.57142857	1	1	4	1	85.029999	PC-T
11017	-1.05	-1.82	-1.61	454	147.5	206116	23.14794521	1	0	39.57142857	1	1	4	1	86.25	PC-T
11017	-0.62	-1.8	-1.28	544	147.5	295936	23.14794521	1	0	39.57142857	1	1	4	1	94.629997	PC-T
11017	-0.29	-1.55	-0.98	615	147.5	378225	23.14794521	1	0	39.57142857	1	1	4	1	102.05	PC-T
11017	-0.68	-1.69	-1.38	716	147.5	512656	23.14794521	1	0	39.57142857	1	1	4	1	103	PC-T
11018	-1.13	-0.41	-0.93	1	153.85	1	19.98356164	1	0	39.85714286	1	1	7.55	0	27.799999	RPC
11018	-0.87	-0.54	-0.82	3	153.85	9	19.98356164	1	0	39.85714286	1	1	7.55	0	28.65	RPC
11018	-0.87	-0.02	-0.56	32	153.85	1024	19.98356164	1	0	39.85714286	1	1	7.55	0	39.330002	RPC
11018	-1.53	0.19	-0.97	86	153.85	7396	19.98356164	1	0	39.85714286	1	1	7.55	0	50.779999	RPC
11018	-1.79	0.45	-1.09	170	153.85	28900	19.98356164	1	0	39.85714286	1	1	7.55	0	62.529999	RPC
11018	-1.44	-0.38	-1.29	261	153.85	68121	19.98356164	1	0	39.85714286	1	1	7.55	0	69.449997	RPC
11018	-1.85	-0.33	-1.48	360	153.85	129600	19.98356164	1	0	39.85714286	1	1	7.55	0	74.550003	RPC
11018	-1.51	-0.92	-1.51	450	153.85	202500	19.98356164	1	0	39.85714286	1	1	7.55	0	79.730003	RPC
11018	-0.74	-0.92	-0.97	537	153.85	288369	19.98356164	1	0	39.85714286	1	1	7.55	0	90.300003	RPC
11018	-1.41	-0.1	-1.04	631	153.85	398161	19.98356164	1	0	39.85714286	1	1	7.55	0	95.224998	RPC
11019	-1.29	-0.7	-1.4	0	155.5	0	24.11780822	1	0	38.71428571	1	1	8.55	0	26.33	PC-T
11019	-2.15	0.03	-1.23	25	155.5	625	24.11780822	1	0	38.71428571	1	1	8.55	0	33.580002	PC-T
11019	-1.03	-0.37	-1.04	88	155.5	7744	24.11780822	1	0	38.71428571	1	1	8.55	0	50.68	PC-T
11019	-0.76	-0.22	-0.74	161	155.5	25921	24.11780822	1	0	38.71428571	1	1	8.55	0	64.150002	PC-T
11019	-0.26	-0.36	-0.41	269	155.5	72361	24.11780822	1	0	38.71428571	1	1	8.55	0	77.800003	PC-T
11019	-0.39	-0.58	-0.55	361	155.5	130321	24.11780822	1	0	38.71428571	1	1	8.55	0	83.43	PC-T
11019	-0.64	-0.1	-0.5	453	155.5	205209	24.11780822	1	0	38.71428571	1	1	8.55	0	90.150002	PC-T
11019	0.27	-0.18	0.11	544	155.5	295936	24.11780822	1	0	38.71428571	1	1	8.55	0	103.58	PC-T
11019	-0.57	-0.68	-0.75	635	155.5	403225	24.11780822	1	0	38.71428571	1	1	8.55	0	98.800003	PC-T
11019	-0.62	-0.8	-0.84	718	155.5	515524	24.11780822	1	0	38.71428571	1	1	8.55	0	102.85	PC-T
11023	-0.19	-0.49	-0.58	0	162.05	0	21.32054795	1	1	36.42857143	1	1	10.8	1	30.700001	PC-T
11023	-0.25	0.18	0.03	26	162.05	676	21.32054795	1	1	36.42857143	1	1	10.8	1	43	PC-T
11023	-0.62	0.24	-0.26	83	162.05	6889	21.32054795	1	1	36.42857143	1	1	10.8	1	59.93	PC-T
11023	0.53	0.44	0.6	167	162.05	27889	21.32054795	1	1	36.42857143	1	1	10.8	1	82.5	PC-T
11023	0.9	0.46	0.88	264	162.05	69696	21.32054795	1	1	36.42857143	1	1	10.8	1	96.93	PC-T
11023	0.58	0.64	0.73	362	162.05	131044	21.32054795	1	1	36.42857143	1	1	10.8	1	104.28	PC-T
11023	0.16	-0.15	0.05	453	162.05	205209	21.32054795	1	1	36.42857143	1	1	10.8	1	103.43	PC-T
11023	0.42	-0.49	0.06	539	162.05	290521	21.32054795	1	1	36.42857143	1	1	10.8	1	109.55	PC-T
11023	0.89	-0.58	0.35	635	162.05	403225	21.32054795	1	1	36.42857143	1	1	10.8	1	119.88	PC-T
11023	0.58	-0.18	0.34	721	162.05	519841	21.32054795	1	1	36.42857143	1	1	10.8	1	125.78	PC-T
11024	-1.97	1.01	-0.28	3	144.45	9		1	1	39.71428571				0	31.049999	RPC
11024	0.39	-0.13	0.18	31	144.45	961		1	1	39.71428571				0	43.150002	RPC
11024	0.12	1.17	0.88	82	144.45	6724		1	1	39.71428571				0	63.18	RPC
11024	0.64	0.45	0.68	170	144.45	28900		1	1	39.71428571				0	77.599998	RPC
11024	0.44	0.49	0.53	267	144.45	71289		1	1	39.71428571				0	87.150002	RPC
11024	0.65	0.14	0.56	357	144.45	127449		1	1	39.71428571				0	95.199997	RPC
11024	0.2	-0.03	0.14	452	144.45	204304		1	1	39.71428571				0	97.480003	RPC
11024	0	0.35	0.17	541	144.45	292681		1	1	39.71428571				0	104.08	RPC
11024	0.32	-0.19	0.16	632	144.45	399424		1	1	39.71428571				0	110.23	RPC
11024	-0.09	0.16	0.09	721	144.45	519841		1	1	39.71428571				0	115.45	RPC
11025	-1.01	-0.23	-0.65	15	146.55	225	20.32328767	1	1	38.28571429	1	1	9.25	1	34.650002	RPC
11025	0.25	-0.57	-0.36	30	146.55	900	20.32328767	1	1	38.28571429	1	1	9.25	1	42.400002	RPC
11025	-0.02	-0.37	-0.31	84	146.55	7056	20.32328767	1	1	38.28571429	1	1	9.25	1	59.880001	RPC
11025	-0.85	0.52	-0.38	170	146.55	28900	20.32328767	1	1	38.28571429	1	1	9.25	1	74.550003	RPC
11025	0.78	0.44	0.78	267	146.55	71289	20.32328767	1	1	38.28571429	1	1	9.25	1	96.199997	RPC
11025	-0.7	0.15	-0.46	359	146.55	128881	20.32328767	1	1	38.28571429	1	1	9.25	1	91.379997	RPC
11025	-0.67	-0.59	-0.76	448	146.55	200704	20.32328767	1	1	38.28571429	1	1	9.25	1	94.349998	RPC
11025	-0.33	-0.33	-0.43	541	146.55	292681	20.32328767	1	1	38.28571429	1	1	9.25	1	103.88	RPC
11025	-0.66	-0.79	-0.9	632	146.55	399424	20.32328767	1	1	38.28571429	1	1	9.25	1	103.93	RPC
11025	-0.88	-0.96	-1.13	716	146.55	512656	20.32328767	1	1	38.28571429	1	1	9.25	1	106.05	RPC
11026	-2.25	1.04	-0.86	85	149.9	7225	20.47671233	0	1	39.57142857	1	1	8.7	0	51.23	RPC
11026	1.02	-1.66	-0.38	167	149.9	27889	20.47671233	0	1	39.57142857	1	1	8.7	0	67.849998	RPC
11026	-0.23	-0.62	-0.53	267	149.9	71289	20.47671233	0	1	39.57142857	1	1	8.7	0	76.629997	RPC
11026	0.27	-0.6	-0.07	357	149.9	127449	20.47671233	0	1	39.57142857	1	1	8.7	0	88.129997	RPC
11026	0.19	-0.6	-0.11	393	149.9	154449	20.47671233	0	1	39.57142857	1	1	8.7	0	90.379997	RPC
11026	0.22	-0.51	-0.05	449	149.9	201601	20.47671233	0	1	39.57142857	1	1	8.7	0	94.949997	RPC
11026	0.24	-0.95	-0.26	542	149.9	293764	20.47671233	0	1	39.57142857	1	1	8.7	0	98.75	RPC
11026	-0.21	-0.72	-0.5	632	149.9	399424	20.47671233	0	1	39.57142857	1	1	8.7	0	101.63	RPC
11026	-0.48	-0.73	-0.7	723	149.9	522729	20.47671233	0	1	39.57142857	1	1	8.7	0	104.9	RPC
11027	-1.27	-1.21	-1.59	1	152.5	1	21.36986301	0	0	38.57142857	1	1	10.35	0	25.129999	RPC
11027	-1.54	-1.35	-1.76	4	152.5	16	21.36986301	0	0	38.57142857	1	1	10.35	0	24.93	RPC
11027	0.19	-0.95	-0.61	25	152.5	625	21.36986301	0	0	38.57142857	1	1	10.35	0	36.68	RPC
11027	0.32	-1.14	-0.75	81	152.5	6561	21.36986301	0	0	38.57142857	1	1	10.35	0	51.150002	RPC
11027	0.12	-0.46	-0.24	166	152.5	27556	21.36986301	0	0	38.57142857	1	1	10.35	0	68.830002	RPC
11027	0.13	0.11	0.12	268	152.5	71824	21.36986301	0	0	38.57142857	1	1	10.35	0	82.93	RPC
11027	0.28	-0.25	0.11	362	152.5	131044	21.36986301	0	0	38.57142857	1	1	10.35	0	90.480003	RPC
11027	0.94	-0.63	0.43	451	152.5	203401	21.36986301	0	0	38.57142857	1	1	10.35	0	100.9	RPC
11028	-1.39	0.02	-0.77	1	158.25	1	26.17534247	1	0	41	1	0	9.5	0	28.530001	PC-T
11028	-1.77	0.07	-0.87	4	158.25	16	26.17534247	1	0	41	1	0	9.5	0	28.65	PC-T
11028	0.35	0.09	0.33	32	158.25	1024	26.17534247	1	0	41	1	0	9.5	0	44.400002	PC-T
11028	0.9	-0.04	0.6	88	158.25	7744	26.17534247	1	0	41	1	0	9.5	0	62.330002	PC-T
11028	1.51	-0.71	0.67	171	158.25	29241	26.17534247	1	0	41	1	0	9.5	0	77.629997	PC-T
11028	1.04	-0.67	0.41	270	158.25	72900	26.17534247	1	0	41	1	0	9.5	0	86.129997	PC-T
11028	0.33	-1.31	-0.38	360	158.25	129600	26.17534247	1	0	41	1	0	9.5	0	85.129997	PC-T
11028	1.74	-1.91	0.44	451	158.25	203401	26.17534247	1	0	41	1	0	9.5	0	101	PC-T
11028	1.37	-1.74	0.23	543	158.25	294849	26.17534247	1	0	41	1	0	9.5	0	104.95	PC-T
11030	-3.6	0.73	-1.4	1	154.05	1	25.61917808	0	1	39.57142857	1	1	5.525	1	26.879999	RPC
11030	-3.65	0.43	-1.59	6	154.05	36	25.61917808	0	1	39.57142857	1	1	5.525	1	27.25	RPC
11030	-1.15	0.69	-0.11	31	154.05	961	25.61917808	0	1	39.57142857	1	1	5.525	1	44.330002	RPC
11030	0.34	0.54	0.62	85	154.05	7225	25.61917808	0	1	39.57142857	1	1	5.525	1	67.080002	RPC
11030	1.81	0.17	1.45	169	154.05	28561	25.61917808	0	1	39.57142857	1	1	5.525	1	90.800003	RPC
11030	1.19	-0.3	0.71	266	154.05	70756	25.61917808	0	1	39.57142857	1	1	5.525	1	95.449997	RPC
11030	0.32	0.41	0.43	356	154.05	126736	25.61917808	0	1	39.57142857	1	1	5.525	1	100.48	RPC
11030	0.38	-0.78	-0.05	450	154.05	202500	25.61917808	0	1	39.57142857	1	1	5.525	1	102.1	RPC
11030	0.79	-1.11	0.08	539	154.05	290521	25.61917808	0	1	39.57142857	1	1	5.525	1	109.75	RPC
11031	-4.34	0.52	-1.99	1	152.85	1	21.29863014	1	1	40.42857143	1	1	1.1	1	24.48	RPC
11031	-4.71	0.71	-2.04	3	152.85	9	21.29863014	1	1	40.42857143	1	1	1.1	1	24.65	RPC
11031	-0.14	-0.57	-0.61	30	152.85	900	21.29863014	1	1	40.42857143	1	1	1.1	1	41.029999	RPC
11031	-0.61	-0.44	-0.76	86	152.85	7396	21.29863014	1	1	40.42857143	1	1	1.1	1	57.18	RPC
11031	0.12	-0.84	-0.47	172	152.85	29584	21.29863014	1	1	40.42857143	1	1	1.1	1	74.050003	RPC
11031	-0.44	0.06	-0.35	266	152.85	70756	21.29863014	1	1	40.42857143	1	1	1.1	1	85.050003	RPC
11031	-1.23	0.32	-0.77	360	152.85	129600	21.29863014	1	1	40.42857143	1	1	1.1	1	88.379997	RPC
11031	-0.87	0.26	-0.56	448	152.85	200704	21.29863014	1	1	40.42857143	1	1	1.1	1	96.425003	RPC
11031	-0.55	-0.09	-0.49	538	152.85	289444	21.29863014	1	1	40.42857143	1	1	1.1	1	103	RPC
12002	2.48	-1.45	0.32	37	152.9	1369		1	1	40				1	49.400002	PC-T
12002	1.15	-0.56	0.41	91	152.9	8281		1	1	40				1	66.849998	PC-T
12002	1.37	-1.3	0.19	183	152.9	33489		1	1	40				1	81.099998	PC-T
12002	1.1	-1.72	-0.01	357	152.9	127449		1	1	40				1	95.779999	PC-T
12002	0.82	-0.94	0.21	449	152.9	201601		1	1	40				1	105.03	PC-T
12002	1.79	-2.54	0.18	539	152.9	290521		1	1	40				1	111.08	PC-T
12002	1.23	-2.38	-0.23	630	152.9	396900		1	1	40				1	112	PC-T
12002	1.38	-2.37	-0.2	721	152.9	519841		1	1	40				1	118.2	PC-T
12005	-0.28	-0.01	-0.04	5	167.4	25	20.16712329	1	1	39.71428571		1		1	34.049999	RPC
12005	-1.05	0.88	-0.15	95	167.4	9025	20.16712329	1	1	39.71428571		1		1	63.5	RPC
12005	-1.8	2.22	-0.07	137	167.4	18769	20.16712329	1	1	39.71428571		1		1	72.099998	RPC
12005	-1.5	0.74	-0.79	270	167.4	72900	20.16712329	1	1	39.71428571		1		1	81.349998	RPC
12005	-1.03	-0.01	-0.76	362	167.4	131044	20.16712329	1	1	39.71428571		1		1	88.550003	RPC
12005	-1.08	0.03	-0.8	449	167.4	201601	20.16712329	1	1	39.71428571		1		1	93.949997	RPC
12005	-1.1	0.28	-0.72	546	167.4	298116	20.16712329	1	1	39.71428571		1		1	100.98	RPC
12005	-1.18	0.4	-0.64	632	167.4	399424	20.16712329	1	1	39.71428571		1		1	107	RPC
12005	-1.07	-0.13	-0.8	718	167.4	515524	20.16712329	1	1	39.71428571		1		1	110.25	RPC
12006	-0.45	-0.61	-0.7	1	153.65	1	19.62739726	1	1	40	1	1	10.1	1	29.98	RPC
12006	-2.25	0.88	-0.57	28	153.65	784	19.62739726	1	1	40	1	1	10.1	1	40.48	RPC
12006	-0.11	-1.23	-0.89	168	153.65	28224	19.62739726	1	1	40	1	1	10.1	1	70.18	RPC
12006	-2.1	1.13	-1.04	264	153.65	69696	19.62739726	1	1	40	1	1	10.1	1	78.650002	RPC
12006	-0.4	-2.15	-1.39	363	153.65	131769	19.62739726	1	1	40	1	1	10.1	1	82.699997	RPC
12006	-0.05	-2.56	-1.26	446	153.65	198916	19.62739726	1	1	40	1	1	10.1	1	89.129997	RPC
12006	-0.99	-1.5	-1.42	539	153.65	290521	19.62739726	1	1	40	1	1	10.1	1	92.900002	RPC
12006	-1.32	-1.66	-1.78	631	153.65	398161	19.62739726	1	1	40	1	1	10.1	1	94.129997	RPC
12006	-1.37	-1.48	-1.76	721	153.65	519841	19.62739726	1	1	40	1	1	10.1	1	98.93	RPC
12009	1.29	-1.32	-0.11	5	153.95	25	20.07123288	0	0	40	1	1		1	33.75	RPC
12009	1.65	-2.38	-0.89	86	153.95	7396	20.07123288	0	0	40	1	1		1	56.200001	RPC
12009	0.03	-2.61	-1.75	174	153.95	30276	20.07123288	0	0	40	1	1		1	64.400002	RPC
12009	-1.01	-1.11	-1.39	265	153.95	70225	20.07123288	0	0	40	1	1		1	75.699997	RPC
12012	-1.29	-1.55	-1.79	3	150	9	19.57808219	1	1	38	0	1	4.8	0	24.65	RPC
12012	-1.14	-0.37	-1.12	88	150	7744	19.57808219	1	1	38	0	1	4.8	0	50.150002	RPC
12012	0.48	-2	-1.04	171	150	29241	19.57808219	1	1	38	0	1	4.8	0	63.040001	RPC
12012	-0.99	-0.76	-1.16	269	150	72361	19.57808219	1	1	38	0	1	4.8	0	71.18	RPC
12012	-1.35	-1.04	-1.49	359	150	128881	19.57808219	1	1	38	0	1	4.8	0	74.43	RPC
12012	-0.35	-1.86	-1.13	446	150	198916	19.57808219	1	1	38	0	1	4.8	0	83.150002	RPC
12012	-0.02	-2.24	-1.08	549	150	301401	19.57808219	1	1	38	0	1	4.8	0	89.93	RPC
12012	-0.97	-1.45	-1.44	633	150	400689	19.57808219	1	1	38	0	1	4.8	0	90.980003	RPC
12012	-0.62	-1.58	-1.29	717	150	514089	19.57808219	1	1	38	0	1	4.8	0	97.400002	RPC
12013	-1.56	-0.21	-1.2	0	143.3	0	19.2739726	1	0	39.42857143	0	1	2.55	0	27.1	RPC
12013	0.29	-1.52	-1.07	29	143.3	841	19.2739726	1	0	39.42857143	0	1	2.55	0	35.630001	RPC
12013	-2.28	-0.56	-2.04	85	143.3	7225	19.2739726	1	0	39.42857143	0	1	2.55	0	44.029999	RPC
12013	-0.96	0.3	-0.59	167	143.3	27889	19.2739726	1	0	39.42857143	0	1	2.55	0	66.099998	RPC
12013	-0.58	-0.54	-0.75	265	143.3	70225	19.2739726	1	0	39.42857143	0	1	2.55	0	74.449997	RPC
12013	-0.36	-1.49	-1	362	143.3	131044	19.2739726	1	0	39.42857143	0	1	2.55	0	79.099998	RPC
12013	-0.5	-1.88	-1.25	447	143.3	199809	19.2739726	1	0	39.42857143	0	1	2.55	0	82	RPC
12013	-1.17	-1.13	-1.38	539	143.3	290521	19.2739726	1	0	39.42857143	0	1	2.55	0	86.129997	RPC
12013	-0.63	-1.58	-1.26	630	143.3	396900	19.2739726	1	0	39.42857143	0	1	2.55	0	92.730003	RPC
12013	-0.5	-1.67	-1.25	712	143.3	506944	19.2739726	1	0	39.42857143	0	1	2.55	0	97.629997	RPC
12015	-0.14	-0.52	-0.41	2	149.45	4	20.31780822	1	1	39.85714286	1	0	5.85	1	31.43	RPC
12015	-1.79	0.26	-0.92	37	149.45	1369	20.31780822	1	1	39.85714286	1	0	5.85	1	41.93	RPC
12015	0.07	-0.98	-0.74	85	149.45	7225	20.31780822	1	1	39.85714286	1	0	5.85	1	57.049999	RPC
12015	0.41	-2.16	-1.14	171	149.45	29241	20.31780822	1	1	39.85714286	1	0	5.85	1	68.599998	RPC
12015	-1.02	-1.84	-1.81	268	149.45	71824	20.31780822	1	1	39.85714286	1	0	5.85	1	72.529999	RPC
12015	-0.78	-2.7	-1.99	357	149.45	127449	20.31780822	1	1	39.85714286	1	0	5.85	1	77.029999	RPC
12015	-0.86	-2.65	-1.9	447	149.45	199809	20.31780822	1	1	39.85714286	1	0	5.85	1	83	RPC
12015	-1.32	-2.9	-2.33	541	149.45	292681	20.31780822	1	1	39.85714286	1	0	5.85	1	84	RPC
12015	-1.51	-2.57	-2.33	631	149.45	398161	20.31780822	1	1	39.85714286	1	0	5.85	1	88.449997	RPC
12015	-2.06	-1.87	-2.44	722	149.45	521284	20.31780822	1	1	39.85714286	1	0	5.85	1	91.629997	RPC
12016		-2.65	-3.05	3	153.65	9	18.63013699	1	1	36.71428571	0	0		0	20.049999	RPC
12016	-1.02	-1.93	-2.2	27	153.65	729	18.63013699	1	1	36.71428571	0	0		0	29.700001	RPC
12016	-0.45	0.2	-0.21	91	153.65	8281	18.63013699	1	1	36.71428571	0	0		0	56.950001	RPC
12016	1.25	-2.09	-0.53	165	153.65	27225	18.63013699	1	1	36.71428571	0	0		0	66.330002	RPC
12016	0.09	-1.77	-0.95	271	153.65	73441	18.63013699	1	1	36.71428571	0	0		0	73.18	RPC
12016	0.15	-1.03	-0.37	362	153.65	131044	18.63013699	1	1	36.71428571	0	0		0	85.349998	RPC
12016	0.51	-1.67	-0.38	448	153.65	200704	18.63013699	1	1	36.71428571	0	0		0	91.150002	RPC
12016	0.52	-1.89	-0.49	542	153.65	293764	18.63013699	1	1	36.71428571	0	0		0	96.050003	RPC
12016	0.52	-2.43	-0.82	633	153.65	400689	18.63013699	1	1	36.71428571	0	0		0	97.980003	RPC
12016	-0.83	-1.02	-1.12	728	153.65	529984	18.63013699	1	1	36.71428571	0	0		0	100.08	RPC
12019	-0.33	-0.45	-0.41	5	149.05	25	20.16164384	1	1	32.42857143	1	0	8	0	30.93	PC-T
12019	-3.95	2.09	-0.86	33	149.05	1089	20.16164384	1	1	32.42857143	1	0	8	0	38.049999	PC-T
12019	-0.23	-1.6	-1.55	81	149.05	6561	20.16164384	1	1	32.42857143	1	0	8	0	46.169998	PC-T
12019	-0.57	-2.29	-2.07	167	149.05	27889	20.16164384	1	1	32.42857143	1	0	8	0	55.200001	PC-T
12019	-0.44	-2.38	-1.75	269	149.05	72361	20.16164384	1	1	32.42857143	1	0	8	0	66.300003	PC-T
12019	-0.22	-2.58	-1.52	356	149.05	126736	20.16164384	1	1	32.42857143	1	0	8	0	73.980003	PC-T
12019	-0.12	-2.82	-1.49	452	149.05	204304	20.16164384	1	1	32.42857143	1	0	8	0	80	PC-T
12019	-1.26	-1.45	-1.61	542	149.05	293764	20.16164384	1	1	32.42857143	1	0	8	0	84.050003	PC-T
12019	-0.76	-0.85	-0.98	636	149.05	404496	20.16164384	1	1	32.42857143	1	0	8	0	96.199997	PC-T
12019	-0.8	-1.26	-1.23	676	149.05	456976	20.16164384	1	1	32.42857143	1	0	8	0	95.75	PC-T
12019	-0.65	-1.32	-1.16	726	149.05	527076	20.16164384	1	1	32.42857143	1	0	8	0	99.449997	PC-T
12024	-0.27	0.24	0.12	3		9	19.73150685	1	0	38.28571429	1	1		0	32.98	RPC
12024	-2.67	1.8	-0.2	30		900	19.73150685	1	0	38.28571429	1	1		0	40.599998	RPC
12024	-0.11	0.1	-0.08	166		27556	19.73150685	1	0	38.28571429	1	1		0	70.230003	RPC
12024	0.11	-0.49	-0.21	260		67600	19.73150685	1	0	38.28571429	1	1		0	79.029999	RPC
12024	-0.02	0.48	0.21	359		128881	19.73150685	1	0	38.28571429	1	1		0	91.300003	RPC
12024	0.39	0.75	0.61	451		203401	19.73150685	1	0	38.28571429	1	1		0	103.23	RPC
12024	0.64	0.55	0.73	543		294849	19.73150685	1	0	38.28571429	1	1		0	111.78	RPC
12024	1.78	0.61	1.64	627		393129	19.73150685	1	0	38.28571429	1	1		0	132.63	RPC
12024	0.71	0.59	0.89	715		511225	19.73150685	1	0	38.28571429	1	1		0	127.28	RPC
12026	-1.27	-0.56	-1.12	1	154.6	1	19.36712329	1	1	40.42857143	0	1	7.8	1	28.030001	RPC
12026	1.29	-1.07	-0.12	29	154.6	841	19.36712329	1	1	40.42857143	0	1	7.8	1	43.43	RPC
12026	-1.77	1.28	-0.34	86	154.6	7396	19.36712329	1	1	40.42857143	0	1	7.8	1	60.049999	RPC
12026	0.09	-0.24	-0.12	167	154.6	27889	19.36712329	1	1	40.42857143	0	1	7.8	1	76.199997	RPC
12026	0.31	-0.83	-0.25	268	154.6	71824	19.36712329	1	1	40.42857143	0	1	7.8	1	86.099998	RPC
12026	-1.43	0.37	-0.89	358	154.6	128164	19.36712329	1	1	40.42857143	0	1	7.8	1	87.080002	RPC
12026	-0.63	-0.02	-0.5	450	154.6	202500	19.36712329	1	1	40.42857143	0	1	7.8	1	97.25	RPC
12026	-1.11	-0.27	-0.97	542	154.6	293764	19.36712329	1	1	40.42857143	0	1	7.8	1	97.830002	RPC
12026	-1.49	-0.41	-1.3	632	154.6	399424	19.36712329	1	1	40.42857143	0	1	7.8	1	99.400002	RPC
12026	-1.48	-0.43	-1.25	714	154.6	509796	19.36712329	1	1	40.42857143	0	1	7.8	1	104.58	RPC
12027	-0.7	-1.38	-1.4	1	155.5	1	19.98356164	1	1	39.57142857	0	1	6.5	1	26.879999	PC-T
12027	0.48	-0.87	-0.46	28	155.5	784	19.98356164	1	1	39.57142857	0	1	6.5	1	41.029999	PC-T
12027	0.61	-0.91	-0.29	86	155.5	7396	19.98356164	1	1	39.57142857	0	1	6.5	1	60.43	PC-T
12027	0.88	-1.8	-0.53	169	155.5	28561	19.98356164	1	1	39.57142857	0	1	6.5	1	73.18	PC-T
12027	0.39	-2.03	-0.89	265	155.5	70225	19.98356164	1	1	39.57142857	0	1	6.5	1	80.080002	PC-T
12027	0.02	-1.75	-0.86	359	155.5	128881	19.98356164	1	1	39.57142857	0	1	6.5	1	87.400002	PC-T
12027	-0.65	-0.77	-0.82	449	155.5	201601	19.98356164	1	1	39.57142857	0	1	6.5	1	93.730003	PC-T
12027	0.77	-0.73	0.22	540	155.5	291600	19.98356164	1	1	39.57142857	0	1	6.5	1	111.6	PC-T
12027	-0.22	-0.83	-0.6	632	155.5	399424	19.98356164	1	1	39.57142857	0	1	6.5	1	107.5	PC-T
12027	-0.9	-1	-1.17	723	155.5	522729	19.98356164	1	1	39.57142857	0	1	6.5	1	105.93	PC-T
12029	-0.28	-0.8	-0.89	0	154.25	0	19.29041096	1	1	38.71428571		1	4.2	0	28.4	PC-T
12029	0.33	-0.36	-0.07	31	154.25	961	19.29041096	1	1	38.71428571		1	4.2	0	41.75	PC-T
12029	-0.36	0.43	0.02	87	154.25	7569	19.29041096	1	1	38.71428571		1	4.2	0	57.75	PC-T
12029	0.26	-0.31	-0.05	170	154.25	28900	19.29041096	1	1	38.71428571		1	4.2	0	71	PC-T
12029	-0.26	0.47	0	269	154.25	72361	19.29041096	1	1	38.71428571		1	4.2	0	81.879997	PC-T
12029	0.19	0.28	0.27	325	154.25	105625	19.29041096	1	1	38.71428571		1	4.2	0	89.349998	PC-T
12029	0.23	0.49	0.4	362	154.25	131044	19.29041096	1	1	38.71428571		1	4.2	0	93.75	PC-T
12029	0.7	0.57	0.76	444	154.25	197136	19.29041096	1	1	38.71428571		1	4.2	0	104.6	PC-T
12029	0.45	0.1	0.38	542	154.25	293764	19.29041096	1	1	38.71428571		1	4.2	0	106.88	PC-T
12029	0.39	0.05	0.34	631	154.25	398161	19.29041096	1	1	38.71428571		1	4.2	0	112.68	PC-T
12029	-0.57	0.03	-0.33	718	154.25	515524	19.29041096	1	1	38.71428571		1	4.2	0	109.45	PC-T
12030	-1.18	0.25	-0.44	2	152.85	4		1	1	40.28571429			9.5	0	30.129999	RPC
12030	0.89	-1.28	-0.49	31	152.85	961		1	1	40.28571429			9.5	0	39.349998	RPC
12030	1.22	-2.01	-0.86	86	152.85	7396		1	1	40.28571429			9.5	0	51.48	RPC
12030	-0.57	-0.89	-1.04	169	152.85	28561		1	1	40.28571429			9.5	0	62.830002	RPC
12030	-0.95	-1.83	-1.77	270	152.85	72900		1	1	40.28571429			9.5	0	66.199997	RPC
12030	-1.8	-1.5	-2.06	360	152.85	129600		1	1	40.28571429			9.5	0	69.629997	RPC
12030	-2.19	-2.13	-2.64	448	152.85	200704		1	1	40.28571429			9.5	0	69.879997	RPC
12030	-1.46	-2.22	-2.14	541	152.85	292681		1	1	40.28571429			9.5	0	78.93	RPC
12030	-1.64	-2.43	-2.44	630	152.85	396900		1	1	40.28571429			9.5	0	80.849998	RPC
12030	-1.23	-2.98	-2.52	724	152.85	524176		1	1	40.28571429			9.5	0	84.800003	RPC
12031	-0.52	-0.81	-0.82	4	163.8	16	18.24931507	1	1	40.57142857	1	1	6.35	1	30	RPC
12031	-1.57	-0.26	-1.08	20	163.8	400	18.24931507	1	1	40.57142857	1	1	6.35	1	34.529999	RPC
12031	-1.16	-0.86	-1.46	90	163.8	8100	18.24931507	1	1	40.57142857	1	1	6.35	1	53.349998	RPC
12031	-0.71	-1.5	-1.51	163	163.8	26569	18.24931507	1	1	40.57142857	1	1	6.35	1	64.830002	RPC
12031	-1.37	0.09	-1.01	269	163.8	72361	18.24931507	1	1	40.57142857	1	1	6.35	1	79.330002	RPC
12031	-1.7	0.31	-1.12	363	163.8	131769	18.24931507	1	1	40.57142857	1	1	6.35	1	85.230003	RPC
12031	-0.75	-0.78	-0.9	453	163.8	205209	18.24931507	1	1	40.57142857	1	1	6.35	1	93.18	RPC
12031	-1.06	-0.89	-1.21	544	163.8	295936	18.24931507	1	1	40.57142857	1	1	6.35	1	95.43	RPC
12031	-0.72	-1.28	-1.18	634	163.8	401956	18.24931507	1	1	40.57142857	1	1	6.35	1	100.8	RPC
12031	-0.39	-1.36	-1	718	163.8	515524	18.24931507	1	1	40.57142857	1	1	6.35	1	107.73	RPC
12033	-1.18	-0.88	-1.25	5	146.45	25	18.82191781	1	1	39.71428571	0	0	5.2	1	28.43	PC-T
12033	0.52	-0.99	-0.51	25	146.45	625	18.82191781	1	1	39.71428571	0	0	5.2	1	39.549999	PC-T
12033	0.59	-1.2	-0.59	81	146.45	6561	18.82191781	1	1	39.71428571	0	0	5.2	1	57.150002	PC-T
12033	0.49	-1.04	-0.32	166	146.45	27556	18.82191781	1	1	39.71428571	0	0	5.2	1	74.43	PC-T
12033	-0.91	-0.8	-1.15	270	146.45	72900	18.82191781	1	1	39.71428571	0	0	5.2	1	78.25	PC-T
12033	-0.77	-1.12	-1.1	364	146.45	132496	18.82191781	1	1	39.71428571	0	0	5.2	1	85.480003	PC-T
12033	-0.76	-1.59	-1.28	454	146.45	206116	18.82191781	1	1	39.71428571	0	0	5.2	1	89.400002	PC-T
12033	-0.82	-1.7	-1.39	542	146.45	293764	18.82191781	1	1	39.71428571	0	0	5.2	1	93.449997	PC-T
12033	-1.05	-1.66	-1.59	635	146.45	403225	18.82191781	1	1	39.71428571	0	0	5.2	1	96.379997	PC-T
12033	-0.78	-1.64	-1.43	724	146.45	524176	18.82191781	1	1	39.71428571	0	0	5.2	1	102.98	PC-T
12038	0.54	-0.77	-0.22	1	158.05	1	21.62465753	1	1	38.85714286	0	1	9.2	1	32.130001	RPC
12038	1.8	-0.62	0.65	27	158.05	729	21.62465753	1	1	38.85714286	0	1	9.2	1	47.23	RPC
12038	-0.57	0.63	0.05	84	158.05	7056	21.62465753	1	1	38.85714286	0	1	9.2	1	62.48	RPC
12038	-0.21	0.66	0.17	165	158.05	27225	21.62465753	1	1	38.85714286	0	1	9.2	1	78.480003	RPC
12038	-0.27	0.05	-0.22	264	158.05	69696	21.62465753	1	1	38.85714286	0	1	9.2	1	86	RPC
12038	-0.49	0.55	-0.13	365	158.05	133225	21.62465753	1	1	38.85714286	0	1	9.2	1	95.129997	RPC
12038	-0.91	0.51	-0.48	454	158.05	206116	21.62465753	1	1	38.85714286	0	1	9.2	1	97.650002	RPC
12038	-0.11	-0.39	-0.3	546	158.05	298116	21.62465753	1	1	38.85714286	0	1	9.2	1	105.7	RPC
12038	-0.78	-0.67	-0.93	634	158.05	401956	21.62465753	1	1	38.85714286	0	1	9.2	1	103.73	RPC
12038	-0.84	-0.58	-0.89	712	158.05	506944	21.62465753	1	1	38.85714286	0	1	9.2	1	108.73	RPC
12045	-1.43	-0.69	-1.31	1	148.45	1	19.23287671	1	1	38.71428571	0	1	3.4	1	27.23	PC-T
12045	-1.18	-0.81	-1.21	4	148.45	16	19.23287671	1	1	38.71428571	0	1	3.4	1	28.33	PC-T
12045	2.11	-2.27	-0.64	33	148.45	1089	19.23287671	1	1	38.71428571	0	1	3.4	1	42.029999	PC-T
12045	2.38	-2.5	-0.45	87	148.45	7569	19.23287671	1	1	38.71428571	0	1	3.4	1	59.529999	PC-T
12045	1.1	-1.71	-0.3	171	148.45	29241	19.23287671	1	1	38.71428571	0	1	3.4	1	75.330002	PC-T
12045	1.47	-2.57	-0.41	263	148.45	69169	19.23287671	1	1	38.71428571	0	1	3.4	1	84.230003	PC-T
12045	0.6	-1.72	-0.39	361	148.45	130321	19.23287671	1	1	38.71428571	0	1	3.4	1	92.129997	PC-T
12045	0.67	-2.38	-0.61	451	148.45	203401	19.23287671	1	1	38.71428571	0	1	3.4	1	96.080002	PC-T
12045	0.5	-2.3	-0.68	542	148.45	293764	19.23287671	1	1	38.71428571	0	1	3.4	1	101	PC-T
12045	0.57	-2.91	-0.98	632	148.45	399424	19.23287671	1	1	38.71428571	0	1	3.4	1	103	PC-T
13002	-0.94	-0.39	-0.78	2	157.05	4		1	1	42.57142857				0	28.65	PC-T
13002	-1.63	-0.19	-1.32	92	157.05	8464		1	1	42.57142857				0	49.630001	PC-T
13002	-1.56	-0.17	-1.28	142	157.05	20164		1	1	42.57142857				0	57.75	PC-T
13002	-2.01	-1.06	-2.17	191	157.05	36481		1	1	42.57142857				0	56.900002	PC-T
13002	-1.16	-1.59	-1.78	268	157.05	71824		1	1	42.57142857				0	66.050003	PC-T
13002	-1.46	-1.64	-1.89	360	157.05	129600		1	1	42.57142857				0	71	PC-T
13002	-1.66	-1.57	-1.94	450	157.05	202500		1	1	42.57142857				0	75.800003	PC-T
13002	-1.78	-1.52	-2.02	542	157.05	293764		1	1	42.57142857				0	80.150002	PC-T
13002	-2.04	-1.05	-2.02	633	157.05	400689		1	1	42.57142857				0	85	PC-T
13002	-1.85	-1.17	-1.95	724	157.05	524176		1	1	42.57142857				0	90.5	PC-T
13003	-1.38	-0.44	-1.02	6	157.2	36	21.55890411	1	1	38.14285714	1	1	8.2	1	29.75	PC-T
13003	1.27	-1.87	-0.89	34	157.2	1156	21.55890411	1	1	38.14285714	1	1	8.2	1	41.029999	PC-T
13003	0.36	-0.7	-0.32	81	157.2	6561	21.55890411	1	1	38.14285714	1	1	8.2	1	59.080002	PC-T
13003	1.56	-2.45	-0.5	164	157.2	26896	21.55890411	1	1	38.14285714	1	1	8.2	1	72.699997	PC-T
13003	-0.18	-1.86	-1.21	269	157.2	72361	21.55890411	1	1	38.14285714	1	1	8.2	1	77.599998	PC-T
13003	-0.46	-1.88	-1.28	360	157.2	129600	21.55890411	1	1	38.14285714	1	1	8.2	1	83.5	PC-T
13003	-0.8	-1.33	-1.19	450	157.2	202500	21.55890411	1	1	38.14285714	1	1	8.2	1	90.080002	PC-T
13003	-0.59	-2.27	-1.49	545	157.2	297025	21.55890411	1	1	38.14285714	1	1	8.2	1	92.5	PC-T
13003	-1.47	-1.7	-1.91	632	157.2	399424	21.55890411	1	1	38.14285714	1	1	8.2	1	92.830002	PC-T
13003	-1.44	-2.09	-2.12	717	157.2	514089	21.55890411	1	1	38.14285714	1	1	8.2	1	94.879997	PC-T
13005	1.08	-2.26	-1.37	36	156	1296	23.16438356	1	1	40.71428571	1	0		1	39.099998	RPC
13005	-0.33	-0.71	-0.79	86	156	7396	23.16438356	1	1	40.71428571	1	0		1	56.950001	RPC
13005	-0.52	-1.33	-1.24	189	156	35721	23.16438356	1	1	40.71428571	1	0		1	69.93	RPC
13005	-1.08	-0.76	-1.24	270	156	72900	23.16438356	1	1	40.71428571	1	0		1	77.400002	RPC
13005	-0.6	-1.26	-1.05	357	156	127449	23.16438356	1	1	40.71428571	1	0		1	85.480003	RPC
13005	1.14	-2.94	-0.57	448	156	200704	23.16438356	1	1	40.71428571	1	0		1	96.379997	RPC
13005	1.78	-3.43	-0.31	540	156	291600	23.16438356	1	1	40.71428571	1	0		1	105.2	RPC
13005	-0.91	-1.04	-1.2	631	156	398161	23.16438356	1	1	40.71428571	1	0		1	100.4	RPC
13005	0.15	-1.06	-0.45	722	156	521284	23.16438356	1	1	40.71428571	1	0		1	114.93	RPC
13006	0.8	-1.41	-0.43	5	154	25		1	1	41.14285714				0	30.799999	PC-T
13006	-0.93	0.15	-0.4	27	154	729		1	1	41.14285714				0	38.400002	PC-T
13006	0.32	-0.37	-0.04	165	154	27225		1	1	41.14285714				0	70.449997	PC-T
13006	0.62	-0.25	0.3	264	154	69696		1	1	41.14285714				0	84.480003	PC-T
13006	0.8	-1.78	-0.26	371	154	137641		1	1	41.14285714				0	87.099998	PC-T
13006	0.59	-0.44	0.26	455	154	207025		1	1	41.14285714				0	99.029999	PC-T
13006	0.14	-0.14	0.04	546	154	298116		1	1	41.14285714				0	102.78	PC-T
13006	0.28	-0.18	0.14	637	154	405769		1	1	41.14285714				0	110.35	PC-T
13006	-0.1	-0.47	-0.28	718	154	515524		1	1	41.14285714				0	110.13	PC-T
13008	0.48	0.41	0.69	35	157	1225	23.99726027	1	1	39.85714286	1		7.45	0	47.779999	RPC
13008	0.75	0.06	0.55	81	157	6561	23.99726027	1	1	39.85714286	1		7.45	0	60.349998	RPC
13008	-0.11	1.46	0.67	166	157	27556	23.99726027	1	1	39.85714286	1		7.45	0	76.900002	RPC
13010	1.28	-1.13	-0.16	27	156.05	729		1	0	39.85714286				1	42.380001	RPC
13010	0.19	0.33	0.37	82	156.05	6724		1	0	39.85714286				1	64.349998	RPC
13010	0.69	-0.99	-0.13	174	156.05	30276		1	0	39.85714286				1	77.18	RPC
13010	-1.06	-1.29	-1.52	272	156.05	73984		1	0	39.85714286				1	75.199997	RPC
13010	-1.17	-0.63	-1.16	360	156.05	129600		1	0	39.85714286				1	84.650002	RPC
13010	-1.66	-0.07	-1.26	453	156.05	205209		1	0	39.85714286				1	89.529999	RPC
13010	-1.26	-0.41	-1.15	545	156.05	297025		1	0	39.85714286				1	96.129997	RPC
13010	-1.54	-0.73	-1.5	636	156.05	404496		1	0	39.85714286				1	97.43	RPC
13010	-1.22	-0.8	-1.28	719	156.05	516961		1	0	39.85714286				1	104.43	RPC
13013	-0.25	-0.52	-0.5	1	161.85	1	20.91232877	0	0	40.57142857	1	1	17.25	0	29.780001	RPC
13013	-0.54	-0.79	-0.79	5	161.85	25	20.91232877	0	0	40.57142857	1	1	17.25	0	29.23	RPC
13013	-0.16	0.73	0.5	38	161.85	1444	20.91232877	0	0	40.57142857	1	1	17.25	0	47.68	RPC
13013	0.17	1.65	1.24	78	161.85	6084	20.91232877	0	0	40.57142857	1	1	17.25	0	65.080002	RPC
13013	0.83	0.55	0.88	173	161.85	29929	20.91232877	0	0	40.57142857	1	1	17.25	0	80.029999	RPC
13013	1.23	-0.28	0.76	269	161.85	72361	20.91232877	0	0	40.57142857	1	1	17.25	0	89.800003	RPC
13013	1.18	-1.02	0.42	375	161.85	140625	20.91232877	0	0	40.57142857	1	1	17.25	0	95.080002	RPC
14001	-0.75	-2.08	-1.85	6	160	36				33.57142857	0	1	3.2	0	25.049999	PC-T
14001	-0.46	-2.04	-2	30	160	900				33.57142857	0	1	3.2	0	31.549999	PC-T
14001	0.07	-2.26	-1.94	85	160	7225				33.57142857	0	1	3.2	0	44.630001	PC-T
14001	-0.73	-2.68	-2.2	265	160	70225				33.57142857	0	1	3.2	0	62.68	PC-T
14001	-0.46	-3.31	-2.18	364	160	132496				33.57142857	0	1	3.2	0	68.949997	PC-T
14002	-1.55	-1.43	-1.86	5	152	25	21.13424658	1	1	39.14285714	1	1	3.35	1	25.799999	RPC
14002	0.48	-1.63	-1.09	26	152	676	21.13424658	1	1	39.14285714	1	1	3.35	1	36.830002	RPC
14002	-0.19	-1.17	-1.11	81	152	6561	21.13424658	1	1	39.14285714	1	1	3.35	1	53.700001	RPC
14002	0.3	-1.33	-0.65	167	152	27889	21.13424658	1	1	39.14285714	1	1	3.35	1	71.900002	RPC
14002	1.13	-2.14	-0.39	270	152	72900	21.13424658	1	1	39.14285714	1	1	3.35	1	85.050003	RPC
14002	-0.21	-2	-1.16	367	152	134689	21.13424658	1	1	39.14285714	1	1	3.35	1	85.099998	RPC
14002	0.37	-1.6	-0.44	455	152	207025	21.13424658	1	1	39.14285714	1	1	3.35	1	98.099998	RPC
14002	-0.17	-1.5	-0.82	542	152	293764	21.13424658	1	1	39.14285714	1	1	3.35	1	99.5	RPC
14002	1.45	-1.44	0.36	641	152	410881	21.13424658	1	1	39.14285714	1	1	3.35	1	120.45	RPC
14002	1.21	-1.27	0.21	725	152	525625	21.13424658	1	1	39.14285714	1	1	3.35	1	124.13	RPC
14004	-1.64	-0.02	-1.05	0	151.55	0	24.76438356	1	1	39.85714286	1	1	3.65	1	28.6	RPC
14004	0.77	-0.76	-0.19	29	151.55	841	24.76438356	1	1	39.85714286	1	1	3.65	1	43.029999	RPC
14004	0.53	-0.67	-0.13	90	151.55	8100	24.76438356	1	1	39.85714286	1	1	3.65	1	62.5	RPC
14004	0.03	1.1	0.59	166	151.55	27556	24.76438356	1	1	39.85714286	1	1	3.65	1	82.349998	RPC
14004	1.12	-0.63	0.48	267	151.55	71289	24.76438356	1	1	39.85714286	1	1	3.65	1	93.129997	RPC
14004	-0.19	0.13	-0.08	365	151.55	133225	24.76438356	1	1	39.85714286	1	1	3.65	1	95.68	RPC
14004	-0.71	-0.33	-0.68	449	151.55	201601	24.76438356	1	1	39.85714286	1	1	3.65	1	95.230003	RPC
14004	-0.41	-0.24	-0.45	540	151.55	291600	24.76438356	1	1	39.85714286	1	1	3.65	1	103.58	RPC
14004	-0.33	-0.99	-0.76	638	151.55	407044	24.76438356	1	1	39.85714286	1	1	3.65	1	105.93	RPC
14004	-1.11	-1.14	-1.39	720	151.55	518400	24.76438356	1	1	39.85714286	1	1	3.65	1	103.15	RPC
14006	-2.29	-1.9	-2.56	3		9	24.1890411	1	1	35.42857143	0	0		0	21.73	PC-T
14006	-2.62	-1.9	-2.73	3		9	24.1890411	1	1	35.42857143	0	0		0	21.129999	PC-T
14006	-0.15	-1.94	-1.88	55		3025	24.1890411	1	1	35.42857143	0	0		0	38.779999	PC-T
14006	0.95	-2.56	-1.6	84		7056	24.1890411	1	1	35.42857143	0	0		0	46.400002	PC-T
14006	0	-1.17	-0.8	164		26896	24.1890411	1	1	35.42857143	0	0		0	64.050003	PC-T
14006	0.52	-2.4	-1.04	269		72361	24.1890411	1	1	35.42857143	0	0		0	72.25	PC-T
14006	0.01	-2.05	-1.02	360		129600	24.1890411	1	1	35.42857143	0	0		0	78.699997	PC-T
14006	-0.43	-2.18	-1.36	451		203401	24.1890411	1	1	35.42857143	0	0		0	81.279999	PC-T
14006	-0.8	-1.63	-1.36	550		302500	24.1890411	1	1	35.42857143	0	0		0	87.029999	PC-T
14006	-0.12	-1.85	-1.01	634		401956	24.1890411	1	1	35.42857143	0	0		0	95.730003	PC-T
14006	-0.55	-1.95	-1.45	720		518400	24.1890411	1	1	35.42857143	0	0		0	95.879997	PC-T
14007	-1.79	0.66	-0.52	1	154.45	1	20.17260274	1	1	39.14285714	1	1	5.4	0	29.68	RPC
14007	-3.96	1.09	-1.49	26	154.45	676	20.17260274	1	1	39.14285714	1	1	5.4	0	32.599998	RPC
14007	0.08	0.04	0.06	43	154.45	1849	20.17260274	1	1	39.14285714	1	1	5.4	0	46.580002	RPC
14007	-1.39	0.49	-0.64	82	154.45	6724	20.17260274	1	1	39.14285714	1	1	5.4	0	52.080002	RPC
14007	-0.96	0.78	-0.31	169	154.45	28561	20.17260274	1	1	39.14285714	1	1	5.4	0	68.68	RPC
14007	-1.05	0.27	-0.67	264	154.45	69696	20.17260274	1	1	39.14285714	1	1	5.4	0	75	RPC
14007	-0.18	0.02	-0.11	360	154.45	129600	20.17260274	1	1	39.14285714	1	1	5.4	0	87.949997	RPC
14007	-0.41	0.68	0.01	448	154.45	200704	20.17260274	1	1	39.14285714	1	1	5.4	0	95.529999	RPC
14007	-1.15	0.8	-0.43	540	154.45	291600	20.17260274	1	1	39.14285714	1	1	5.4	0	96.629997	RPC
14007	-0.76	0.39	-0.3	629	154.45	395641	20.17260274	1	1	39.14285714	1	1	5.4	0	103.95	RPC
14007	-1.26	0.21	-0.71	726	154.45	527076	20.17260274	1	1	39.14285714	1	1	5.4	0	104.98	RPC
14008	-1.18	0.42	-0.2	8	147.35	64	22.36164384	0	1	37.71428571	1	1	7.3	1	34.25	RPC
14008	0.67	-0.39	0.08	31	147.35	961	22.36164384	0	1	37.71428571	1	1	7.3	1	45.48	RPC
14008	2.85	-2.02	0.38	85	147.35	7225	22.36164384	0	1	37.71428571	1	1	7.3	1	65.099998	RPC
14008	1.59	-0.87	0.65	171	147.35	29241	22.36164384	0	1	37.71428571	1	1	7.3	1	83.529999	RPC
14008	0.76	0.11	0.6	268	147.35	71824	22.36164384	0	1	37.71428571	1	1	7.3	1	94.449997	RPC
14008	0.74	-0.45	0.36	359	147.35	128881	22.36164384	0	1	37.71428571	1	1	7.3	1	99.93	RPC
14008	1.65	-0.8	0.93	450	147.35	202500	22.36164384	0	1	37.71428571	1	1	7.3	1	113.7	RPC
14008	1.03	-1.06	0.28	541	147.35	292681	22.36164384	0	1	37.71428571	1	1	7.3	1	112.45	RPC
15002	-0.53	-1.55	-1.36	3	153.4	9	21.7369863	0		39.14285714	0	1		0	26.35	RPC
15002	0.29	1.14	0.78	177	153.4	31329	21.7369863	0		39.14285714	0	1		0	79.5	RPC
15002	0.62	1.19	0.98	262	153.4	68644	21.7369863	0		39.14285714	0	1		0	91.650002	RPC
15002	0.91	0.74	0.99	373	153.4	139129	21.7369863	0		39.14285714	0	1		0	101.98	RPC
15002	-1.24	3.68	0.83	451	153.4	203401	21.7369863	0		39.14285714	0	1		0	106.03	RPC
15002	1.09	0.05	0.82	539	153.4	290521	21.7369863	0		39.14285714	0	1		0	112.78	RPC
15002	1.78	-0.02	1.31	631	153.4	398161	21.7369863	0		39.14285714	0	1		0	127.4	RPC
15002	1.33	0.13	1.1	724	153.4	524176	21.7369863	0		39.14285714	0	1		0	131.33	RPC
15003	-2.11	0.37	-0.77	13	151.35	169	18.13424658	1	1	41.14285714	0	1	2.85	0	31.6	RPC
15003	-0.41	-1.38	-1.36	26	151.35	676	18.13424658	1	1	41.14285714	0	1	2.85	0	33.200001	RPC
15003	-0.19	-1.32	-1.27	80	151.35	6400	18.13424658	1	1	41.14285714	0	1	2.85	0	47.599998	RPC
15003	-0.79	-1.33	-1.51	166	151.35	27556	18.13424658	1	1	41.14285714	0	1	2.85	0	59	RPC
15003	-1.32	-0.78	-1.42	269	151.35	72361	18.13424658	1	1	41.14285714	0	1	2.85	0	69.050003	RPC
15003	-0.32	-1.06	-0.74	359	151.35	128881	18.13424658	1	1	41.14285714	0	1	2.85	0	81.480003	RPC
15005	-1.65	0.47	-0.54	1	144.15	1	28.33150685	0	0	40.85714286	0	1	10.9	1	30.6	PC-T
15005	-0.83	0.07	-0.42	26	144.15	676	28.33150685	0	0	40.85714286	0	1	10.9	1	40.48	PC-T
15005	0.17	-1.43	-1.13	76	144.15	5776	28.33150685	0	0	40.85714286	0	1	10.9	1	52.380001	PC-T
15005	-2.58	-0.73	-2.31	164	144.15	26896	28.33150685	0	0	40.85714286	0	1	10.9	1	59.349998	PC-T
15005	-2.71	-1.09	-2.57	265	144.15	70225	28.33150685	0	0	40.85714286	0	1	10.9	1	66.400002	PC-T
15005	-2.96	-1.33	-2.77	355	144.15	126025	28.33150685	0	0	40.85714286	0	1	10.9	1	70.5	PC-T
15005	-2.63	-1.49	-2.57	447	144.15	199809	28.33150685	0	0	40.85714286	0	1	10.9	1	77.099998	PC-T
15005	-1.62	-2.09	-2.14	545	144.15	297025	28.33150685	0	0	40.85714286	0	1	10.9	1	86.080002	PC-T
15005	-2.37	-1.71	-2.54	629	144.15	395641	28.33150685	0	0	40.85714286	0	1	10.9	1	86.300003	PC-T
15005	-2.33	-1.75	-2.57	722	144.15	521284	28.33150685	0	0	40.85714286	0	1	10.9	1	90.300003	PC-T
15007	-0.92	1.27	0.52	2	161.05	4	18.8630137	1	1	41.42857143	1	1	7.9	0	34.630001	PC-T
15007	-0.86	1.71	0.86	31	161.05	961	18.8630137	1	1	41.42857143	1	1	7.9	0	47.330002	PC-T
15007	0.99	1.13	1.49	84	161.05	7056	18.8630137	1	1	41.42857143	1	1	7.9	0	68.75	PC-T
15007	1.85	0.1	1.42	166	161.05	27556	18.8630137	1	1	41.42857143	1	1	7.9	0	84.449997	PC-T
15007	1.86	0.93	1.8	269	161.05	72361	18.8630137	1	1	41.42857143	1	1	7.9	0	102.3	PC-T
15007	1.61	0.27	1.33	360	161.05	129600	18.8630137	1	1	41.42857143	1	1	7.9	0	105.15	PC-T
15007	1.6	1.51	1.82	454	161.05	206116	18.8630137	1	1	41.42857143	1	1	7.9	0	120.65	PC-T
15007	1.65	0.53	1.46	545	161.05	297025	18.8630137	1	1	41.42857143	1	1	7.9	0	122.7	PC-T
15007	0.05	-0.06	0.03	635	161.05	403225	18.8630137	1	1	41.42857143	1	1	7.9	0	108.7	PC-T
15007	0.12	-0.32	-0.03	726	161.05	527076	18.8630137	1	1	41.42857143	1	1	7.9	0	114	PC-T
15009	0.91	-0.47	0.11	0	157.55	0	20.0739726	1	1	39	0	1	10.6	1	34.029999	RPC
15009	1.56	-1.14	0	30	157.55	900	20.0739726	1	1	39	0	1	10.6	1	44.5	RPC
15009	-0.22	0	-0.16	85	157.55	7225	20.0739726	1	1	39	0	1	10.6	1	61.099998	RPC
15009	-0.13	-0.38	-0.38	176	157.55	30976	20.0739726	1	1	39	0	1	10.6	1	75.330002	RPC
15009	-0.27	-0.03	-0.26	267	157.55	71289	20.0739726	1	1	39	0	1	10.6	1	85.93	RPC
15009	0.36	-0.01	0.28	358	157.55	128164	20.0739726	1	1	39	0	1	10.6	1	98.980003	RPC
15009	1.04	-0.2	0.71	448	157.55	200704	20.0739726	1	1	39	0	1	10.6	1	110.85	RPC
15009	-0.01	-0.71	-0.36	542	157.55	293764	20.0739726	1	1	39	0	1	10.6	1	104.75	RPC
15009	0.44	-0.26	0.17	631	157.55	398161	20.0739726	1	1	39	0	1	10.6	1	117.23	RPC
15009	-0.04	0.34	0.18	724	157.55	524176	20.0739726	1	1	39	0	1	10.6	1	123.6	RPC
15011	-0.5	-2.55	-2.3	0	151.95	0	22.0109589	1	1	36.85714286	1	1	4.05	1	23.4	RPC
15011	-0.9	-1.36	-1.67	23	151.95	529	22.0109589	1	1	36.85714286	1	1	4.05	1	32.880001	RPC
15011	1.09	-1.77	-0.74	84	151.95	7056	22.0109589	1	1	36.85714286	1	1	4.05	1	56.849998	RPC
15011	-0.22	-1.43	-1.11	163	151.95	26569	22.0109589	1	1	36.85714286	1	1	4.05	1	67.849998	RPC
15011	-0.17	-1.53	-1	272	151.95	73984	22.0109589	1	1	36.85714286	1	1	4.05	1	79.68	RPC
15011	0.33	-1.89	-0.69	362	151.95	131044	22.0109589	1	1	36.85714286	1	1	4.05	1	89.199997	RPC
15011	0.46	-2.25	-0.7	450	151.95	202500	22.0109589	1	1	36.85714286	1	1	4.05	1	95.080002	RPC
15011	0.38	-2.46	-0.86	545	151.95	297025	22.0109589	1	1	36.85714286	1	1	4.05	1	99.25	RPC
15011	0.75	-2.76	-0.77	635	151.95	403225	22.0109589	1	1	36.85714286	1	1	4.05	1	105.65	RPC
15012	-0.72	-1.85	-1.77	1	149.95	1		1	1	39.14285714				1	25.299999	PC-T
15012	-0.9	-2.22	-2.09	5	149.95	25		1	1	39.14285714				1	24.98	PC-T
15012	0.1	-1.68	-1.38	27	149.95	729		1	1	39.14285714				1	35.73	PC-T
15012	0.15	-2.5	-2.12	82	149.95	6724		1	1	39.14285714				1	47.5	PC-T
15012	-2.01	-1.8	-2.62	167	149.95	27889		1	1	39.14285714				1	57.650002	PC-T
15012	-1.68	-2.22	-2.59	230	149.95	52900		1	1	39.14285714				1	63.73	PC-T
15012	-1.76	-2.32	-2.63	264	149.95	69696		1	1	39.14285714				1	65.93	PC-T
15012	-1.83	-2.05	-2.36	359	149.95	128881		1	1	39.14285714				1	74.080002	PC-T
15012	-2.13	-2.17	-2.58	416	149.95	173056		1	1	39.14285714				1	75.400002	PC-T
15012	-1.98	-2.13	-2.42	450	149.95	202500		1	1	39.14285714				1	78.5	PC-T
15012	-1.32	-2.42	-2.09	519	149.95	269361		1	1	39.14285714				1	85.25	PC-T
15012	-1.52	-2.37	-2.2	537	149.95	288369		1	1	39.14285714				1	85.080002	PC-T
15012	-1.31	-3.03	-2.41	628	149.95	394384		1	1	39.14285714				1	87.5	PC-T
15012	-0.97	-2.92	-2.19	722	149.95	521284		1	1	39.14285714				1	94.300003	PC-T
15015	0.34	-1.82	-1.3	0	153.45	0	21.98630137	1	1	35.42857143	1	1	5	0	26.73	PC-T
15015	0.19	-2.09	-1.34	4	153.45	16	21.98630137	1	1	35.42857143	1	1	5	0	26.6	PC-T
15015	-0.92	-2.12	-2.31	28	153.45	784	21.98630137	1	1	35.42857143	1	1	5	0	29.5	PC-T
15015	2.08	-3.36	-1.56	83	153.45	6889	21.98630137	1	1	35.42857143	1	1	5	0	46.48	PC-T
15015	-0.7	-0.56	-0.91	171	153.45	29241	21.98630137	1	1	35.42857143	1	1	5	0	64.029999	PC-T
15015	-0.28	-0.83	-0.68	265	153.45	70225	21.98630137	1	1	35.42857143	1	1	5	0	75.080002	PC-T
15015	-0.78	-0.69	-0.89	358	153.45	128164	21.98630137	1	1	35.42857143	1	1	5	0	79.849998	PC-T
15015	0.68	-1.07	0.04	443	153.45	196249	21.98630137	1	1	35.42857143	1	1	5	0	95.5	PC-T
15015	1.27	-1.31	0.35	538	153.45	289444	21.98630137	1	1	35.42857143	1	1	5	0	106.1	PC-T
16001	0.43	0.14	0.29	0	154.55	0	23.63561644	1	1	40.71428571	1	1	4	1	34.950001	RPC
16001	-2.28	1.47	-0.07	26	154.55	676	23.63561644	1	1	40.71428571	1	1	4	1	42.450001	RPC
16001	-0.33	-0.18	-0.37	83	154.55	6889	23.63561644	1	1	40.71428571	1	1	4	1	59.150002	RPC
16001	0.18	-0.29	-0.08	165	154.55	27225	23.63561644	1	1	40.71428571	1	1	4	1	76.300003	RPC
16001	-1.37	-0.04	-1.08	262	154.55	68644	23.63561644	1	1	40.71428571	1	1	4	1	78.099998	RPC
16001	-0.66	-0.37	-0.66	362	154.55	131044	23.63561644	1	1	40.71428571	1	1	4	1	89.550003	RPC
16001	-0.04	-0.44	-0.23	454	154.55	206116	23.63561644	1	1	40.71428571	1	1	4	1	100.4	RPC
16001	0.16	-0.82	-0.28	545	154.55	297025	23.63561644	1	1	40.71428571	1	1	4	1	105.85	RPC
16001	-0.26	-0.46	-0.45	634	154.55	401956	23.63561644	1	1	40.71428571	1	1	4	1	109.5	RPC
16001	-0.26	-0.97	-0.7	719	154.55	516961	23.63561644	1	1	40.71428571	1	1	4	1	111.5	RPC
16003	0.14	-1.19	-0.65	11	149.45	121	18.67123288	1	1	42.14285714	0	1	5.3	0	31.5	PC-T
16003	-3.35	1.33	-0.96	29	149.45	841	18.67123288	1	1	42.14285714	0	1	5.3	0	36.23	PC-T
16003	-1.3	-1.45	-1.96	171	149.45	29241	18.67123288	1	1	42.14285714	0	1	5.3	0	56.400002	PC-T
16003	-0.87	-1.95	-1.8	265	149.45	70225	18.67123288	1	1	42.14285714	0	1	5.3	0	65.629997	PC-T
16003	-0.64	-2.28	-1.65	363	149.45	131769	18.67123288	1	1	42.14285714	0	1	5.3	0	73.279999	PC-T
16003	-1.96	-2	-2.39	456	149.45	207936	18.67123288	1	1	42.14285714	0	1	5.3	0	72.199997	PC-T
16003	-1.48	-1.75	-1.91	542	149.45	293764	18.67123288	1	1	42.14285714	0	1	5.3	0	81.18	PC-T
16003	-1.39	-2.01	-2.04	632	149.45	399424	18.67123288	1	1	42.14285714	0	1	5.3	0	84.730003	PC-T
16003	-0.78	-2.16	-1.73	715	149.45	511225	18.67123288	1	1	42.14285714	0	1	5.3	0	92.43	PC-T
16004	-0.83	0.18	-0.31	1	152.05	1	28.36164384	1	1	40.71428571	1	1	11.15	1	31.75	PC-T
16004	1.3	-0.08	0.78	30	152.05	900	28.36164384	1	1	40.71428571	1	1	11.15	1	49.400002	PC-T
16004	1.62	0.3	1.39	79	152.05	6241	28.36164384	1	1	40.71428571	1	1	11.15	1	71.650002	PC-T
16004	2.6	0.1	2.05	170	152.05	28900	28.36164384	1	1	40.71428571	1	1	11.15	1	97.050003	PC-T
16004	2.82	0.56	2.5	270	152.05	72900	28.36164384	1	1	40.71428571	1	1	11.15	1	116.03	PC-T
16004	3.66	-1.05	2.4	360	152.05	129600	28.36164384	1	1	40.71428571	1	1	11.15	1	124.6	PC-T
16004	3.19	-1.14	2.02	449	152.05	201601	28.36164384	1	1	40.71428571	1	1	11.15	1	128	PC-T
16004	2.47	0.66	2.18	542	152.05	293764	28.36164384	1	1	40.71428571	1	1	11.15	1	138.73	PC-T
16004	2.02	-0.09	1.45	632	152.05	399424	28.36164384	1	1	40.71428571	1	1	11.15	1	135.42999	PC-T
16004	2.29	-0.74	1.31	716	152.05	512656	28.36164384	1	1	40.71428571	1	1	11.15	1	140.08	PC-T
16005	-0.78	-0.03	-0.61	0	157.05	0	26.02739726	1	1	40		0	12.2	0	29.6	PC-T
16005	-0.68	-0.03	-0.42	29	157.05	841	26.02739726	1	1	40		0	12.2	0	39.029999	PC-T
16005	-1.37	2.28	0.14	169	157.05	28561	26.02739726	1	1	40		0	12.2	0	72.550003	PC-T
16005	0.18	0.18	0.19	269	157.05	72361	26.02739726	1	1	40		0	12.2	0	83.75	PC-T
16005	-1.53	-0.1	-1.15	359	157.05	128881	26.02739726	1	1	40		0	12.2	0	77.529999	PC-T
16005	0.33	-0.79	-0.09	448	157.05	200704	26.02739726	1	1	40		0	12.2	0	94.400002	PC-T
16005	-0.28	0.96	0.27	541	157.05	292681	26.02739726	1	1	40		0	12.2	0	105.33	PC-T
16005	-0.54	0.47	-0.1	631	157.05	398161	26.02739726	1	1	40		0	12.2	0	106.63	PC-T
16005	-0.17	0.03	-0.04	715	157.05	511225	26.02739726	1	1	40		0	12.2	0	113.13	PC-T
16007	-1.96	0.27	-0.8	4	157.55	16	22.11232877	1	1	38	1	1	7.35	1	30.1	PC-T
16007	-0.35	-0.55	-0.68	26	157.55	676	22.11232877	1	1	38	1	1	7.35	1	39	PC-T
16007	-0.22	0.8	0.41	80	157.55	6400	22.11232877	1	1	38	1	1	7.35	1	64.129997	PC-T
16007	1.76	0.65	1.69	166	157.55	27556	22.11232877	1	1	38	1	1	7.35	1	92.730003	PC-T
16007	1.86	0.32	1.58	270	157.55	72900	22.11232877	1	1	38	1	1	7.35	1	105.25	PC-T
16007	2.46	0.71	2.27	363	157.55	131769	22.11232877	1	1	38	1	1	7.35	1	123.3	PC-T
16007	2.47	0.4	2.1	452	157.55	204304	22.11232877	1	1	38	1	1	7.35	1	129.33	PC-T
16007	1.61	1.06	1.69	552	157.55	304704	22.11232877	1	1	38	1	1	7.35	1	132.38	PC-T
16007	1.85	0.39	1.57	633	157.55	400689	22.11232877	1	1	38	1	1	7.35	1	137.38	PC-T
16007	1.44	-0.18	0.97	718	157.55	515524	22.11232877	1	1	38	1	1	7.35	1	134.8	PC-T
16008	-3.14	-3.15	-4.21	26	154.55	676	24.63287671	1	1	37.71428571	1	1	5.2	1	22.549999	RPC
16008	0.92	-3.46	-2.52	86	154.55	7396	24.63287671	1	1	37.71428571	1	1	5.2	1	46.029999	RPC
16008	-1.24	-1.95	-2.2	163	154.55	26569	24.63287671	1	1	37.71428571	1	1	5.2	1	59.900002	RPC
16008	-0.73	-3	-2.32	269	154.55	72361	24.63287671	1	1	37.71428571	1	1	5.2	1	68.68	RPC
16008	-1.84	-2.6	-2.68	359	154.55	128881	24.63287671	1	1	37.71428571	1	1	5.2	1	71.43	RPC
16008	-1.32	-3.09	-2.49	447	154.55	199809	24.63287671	1	1	37.71428571	1	1	5.2	1	77.849998	RPC
16008	-1.34	-2.46	-2.13	542	154.55	293764	24.63287671	1	1	37.71428571	1	1	5.2	1	86	RPC
16008	-0.66	-2.43	-1.66	635	154.55	403225	24.63287671	1	1	37.71428571	1	1	5.2	1	95.68	RPC
16008	-0.8	-2.1	-1.67	716	154.55	512656	24.63287671	1	1	37.71428571	1	1	5.2	1	99.75	RPC
16009	0.52	1.87	1.98	3	155.35	9	29.9890411	1	1	40.71428571	1	1	10.15	0	42.75	RPC
16009	-0.97	1.49	0.67	27	155.35	729	29.9890411	1	1	40.71428571	1	1	10.15	0	44.5	RPC
16009	-0.55	0.41	-0.12	84	155.35	7056	29.9890411	1	1	40.71428571	1	1	10.15	0	56.080002	RPC
16009	-0.34	0.13	-0.23	165	155.35	27225	29.9890411	1	1	40.71428571	1	1	10.15	0	68.800003	RPC
16009	0.33	-0.27	0.07	264	155.35	69696	29.9890411	1	1	40.71428571	1	1	10.15	0	82.150002	RPC
16009	-0.55	0.55	-0.15	356	155.35	126736	29.9890411	1	1	40.71428571	1	1	10.15	0	87.199997	RPC
16009	-0.44	0.01	-0.3	446	155.35	198916	29.9890411	1	1	40.71428571	1	1	10.15	0	91.800003	RPC
16009	0.79	-0.05	0.55	539	155.35	290521	29.9890411	1	1	40.71428571	1	1	10.15	0	108.98	RPC
16009	0.13	0.18	0.22	631	155.35	398161	29.9890411	1	1	40.71428571	1	1	10.15	0	110.98	RPC
16009	0.22	0.18	0.32	722	155.35	521284	29.9890411	1	1	40.71428571	1	1	10.15	0	118.93	RPC
16010	-1.22	-1.47	-1.74	2	146.45	4	24.33972603	1	1	34.14285714	0	0	8.65	1	25.68	RPC
16010	-1.45	-1.55	-1.9	4	146.45	16	24.33972603	1	1	34.14285714	0	0	8.65	1	25.43	RPC
16010	0.07	-2.02	-1.77	32	146.45	1024	24.33972603	1	1	34.14285714	0	0	8.65	1	35.68	RPC
16010	1.26	-2.43	-1.28	81	146.45	6561	24.33972603	1	1	34.14285714	0	0	8.65	1	52.57	RPC
16010	0.03	-1.22	-0.79	164	146.45	26896	24.33972603	1	1	34.14285714	0	0	8.65	1	70.43	RPC
16010	-1.06	-0.65	-1.17	268	146.45	71824	24.33972603	1	1	34.14285714	0	0	8.65	1	77.830002	RPC
16010	0.16	-0.42	-0.06	360	146.45	129600	24.33972603	1	1	34.14285714	0	0	8.65	1	95.449997	RPC
16010	-0.43	-1.31	-0.9	451	146.45	203401	24.33972603	1	1	34.14285714	0	0	8.65	1	93	RPC
16010	-1.07	-1.31	-1.4	542	146.45	293764	24.33972603	1	1	34.14285714	0	0	8.65	1	93.349998	RPC
16010	-0.98	-1.42	-1.43	635	146.45	403225	24.33972603	1	1	34.14285714	0	0	8.65	1	98.150002	RPC
16010	-1.29	-3.46	-2.89	717	146.45	514089	24.33972603	1	1	34.14285714	0	0	8.65	1	101	RPC
16011	-0.58	-0.37	-0.75	0	153	0	22.1260274	0	1	40.57142857	0	1	6.55	0	29.08	RPC
16011	1.72	-1.85	-0.48	39	153	1521	22.1260274	0	1	40.57142857	0	1	6.55	0	42.080002	RPC
16011	-0.51	-0.97	-1.17	85	153	7225	22.1260274	0	1	40.57142857	0	1	6.55	0	49.200001	RPC
16011	-0.87	-0.6	-1.06	169	153	28561	22.1260274	0	1	40.57142857	0	1	6.55	0	62.68	RPC
16011	0.15	-0.14	0.01	268	153	71824	22.1260274	0	1	40.57142857	0	1	6.55	0	81.830002	RPC
16011	-0.44	-0.33	-0.46	360	153	129600	22.1260274	0	1	40.57142857	0	1	6.55	0	84.230003	RPC
16011	-0.05	-0.32	-0.16	443	153	196249	22.1260274	0	1	40.57142857	0	1	6.55	0	93.25	RPC
16011	-0.54	-0.24	-0.5	543	153	294849	22.1260274	0	1	40.57142857	0	1	6.55	0	95.93	RPC
16011	-0.33	-0.49	-0.47	632	153	399424	22.1260274	0	1	40.57142857	0	1	6.55	0	102	RPC
16011	-1.2	-0.49	-1.08	717	153	514089	22.1260274	0	1	40.57142857	0	1	6.55	0	99.830002	RPC
17001	-0.8	-0.2	-0.59	1	152.05	1	20.12876712	1	1	40.71428571	1	1	4.6	0	29.379999	RPC
17001	0.07	0.07	0.14	31	152.05	961	20.12876712	1	1	40.71428571	1	1	4.6	0	42.93	RPC
17001	0.34	-1.08	-0.66	86	152.05	7396	20.12876712	1	1	40.71428571	1	1	4.6	0	52.700001	RPC
17001	-0.92	-0.24	-0.88	168	152.05	28224	20.12876712	1	1	40.71428571	1	1	4.6	0	63.93	RPC
17001	-0.92	-0.51	-0.98	267	152.05	71289	20.12876712	1	1	40.71428571	1	1	4.6	0	72.5	RPC
17001	-0.32	-1.34	-0.89	357	152.05	127449	20.12876712	1	1	40.71428571	1	1	4.6	0	79.800003	RPC
17001	-0.78	-1.43	-1.22	448	152.05	200704	20.12876712	1	1	40.71428571	1	1	4.6	0	82.379997	RPC
17001	-0.92	-1.16	-1.22	539	152.05	290521	20.12876712	1	1	40.71428571	1	1	4.6	0	87.830002	RPC
17001	-0.96	-1.04	-1.21	595	152.05	354025	20.12876712	1	1	40.71428571	1	1	4.6	0	91.230003	RPC
17001	-1.3	-0.93	-1.41	630	152.05	396900	20.12876712	1	1	40.71428571	1	1	4.6	0	91.099998	RPC
17002	-0.97	-0.92	-1.35	0	143.05	0	21.01369863	1	0	40.57142857	1	1	6.8	1	27.33	RPC
17002	-1.19	-0.46	-1.13	27	143.05	729	21.01369863	1	0	40.57142857	1	1	6.8	1	37.029999	RPC
17002	0.74	-2.35	-1.48	91	143.05	8281	21.01369863	1	0	40.57142857	1	1	6.8	1	53.48	RPC
17002	-1.81	-1.35	-2.17	177	143.05	31329	21.01369863	1	0	40.57142857	1	1	6.8	1	61.75	RPC
17002	-0.71	-1.67	-1.49	270	143.05	72900	21.01369863	1	0	40.57142857	1	1	6.8	1	75.379997	RPC
17002	-0.77	-1.52	-1.31	363	143.05	131769	21.01369863	1	0	40.57142857	1	1	6.8	1	83.43	RPC
17002	-0.66	-1.97	-1.39	453	143.05	205209	21.01369863	1	0	40.57142857	1	1	6.8	1	88.230003	RPC
17002	-1.09	-1.51	-1.5	543	143.05	294849	21.01369863	1	0	40.57142857	1	1	6.8	1	92.330002	RPC
17002	-1.33	-1.63	-1.78	635	143.05	403225	21.01369863	1	0	40.57142857	1	1	6.8	1	94.330002	RPC
17002	-1.31	-1.51	-1.74	719	143.05	516961	21.01369863	1	0	40.57142857	1	1	6.8	1	99.18	RPC
17003	0.16	0.13	0.31	3	158.95	9	19.41917808	1	1	39.85714286	1	1	9.7	0	33.799999	RPC
17003	-0.19	-1.32	-1.27	80	158.95	6400	19.41917808	1	1	39.85714286	1	1	9.7	0	47.630001	RPC
17003	-1.54	-0.79	-1.68	166	158.95	27556	19.41917808	1	1	39.85714286	1	1	9.7	0	57.880001	RPC
17003	-1.23	-0.86	-1.4	269	158.95	72361	19.41917808	1	1	39.85714286	1	1	9.7	0	69.099998	RPC
17003	-1.55	-1.46	-1.86	360	158.95	129600	19.41917808	1	1	39.85714286	1	1	9.7	0	71.330002	RPC
17003	-2.27	-1.43	-2.31	452	158.95	204304	19.41917808	1	1	39.85714286	1	1	9.7	0	72.779999	RPC
17003	-1.74	-1.92	-2.19	542	158.95	293764	19.41917808	1	1	39.85714286	1	1	9.7	0	78.529999	RPC
17003	-1.86	-1.84	-2.26	564	158.95	318096	19.41917808	1	1	39.85714286	1	1	9.7	0	79.099998	RPC
17003	-0.09	-2.07	-1.09	633	158.95	400689	19.41917808	1	1	39.85714286	1	1	9.7	0	94.730003	RPC
17003	-0.8	-1.75	-1.52	718	158.95	515524	19.41917808	1	1	39.85714286	1	1	9.7	0	94.93	RPC
17006	-2.27	-1.35	-2.19	5	149.1	25	21.9369863	1	1	36.85714286	1	1	9.7	1	24.530001	PC-T
17006	-0.26	-1.72	-1.77	36	149.1	1296	21.9369863	1	1	36.85714286	1	1	9.7	1	37.029999	PC-T
17006	-0.17	-1.58	-1.45	84	149.1	7056	21.9369863	1	1	36.85714286	1	1	9.7	1	52.139999	PC-T
17006	-0.04	-1.39	-0.95	166	149.1	27556	21.9369863	1	1	36.85714286	1	1	9.7	1	69.43	PC-T
17006	-0.16	-2.28	-1.46	264	149.1	69696	21.9369863	1	1	36.85714286	1	1	9.7	1	75.129997	PC-T
17006	-1.63	-2.24	-2.33	356	149.1	126736	21.9369863	1	1	36.85714286	1	1	9.7	1	74.099998	PC-T
17006	-1.7	-1.7	-2.01	449	149.1	201601	21.9369863	1	1	36.85714286	1	1	9.7	1	82.129997	PC-T
17006	-0.52	-2.48	-1.54	537	149.1	288369	21.9369863	1	1	36.85714286	1	1	9.7	1	91.5	PC-T
17006	-0.69	-2.96	-1.94	632	149.1	399424	21.9369863	1	1	36.85714286	1	1	9.7	1	92.5	PC-T
17006	-1.04	-2.86	-2.2	720	149.1	518400	21.9369863	1	1	36.85714286	1	1	9.7	1	94.050003	PC-T
17007	0.79	-2.27	-1.18	2	149.2	4	23.10410959	0	1	38.57142857	1	1	3.3	0	26.950001	RPC
17007	-0.22	-1.6	-1.19	6	149.2	36	23.10410959	0	1	38.57142857	1	1	3.3	0	27.780001	RPC
17007	2.13	-2.84	-0.93	28	149.2	784	23.10410959	0	1	38.57142857	1	1	3.3	0	36.049999	RPC
17007	0.76	-2.08	-1.27	84	149.2	7056	23.10410959	0	1	38.57142857	1	1	3.3	0	48.43	RPC
17007	-0.87	-0.77	-1.18	166	149.2	27556	23.10410959	0	1	38.57142857	1	1	3.3	0	61.43	RPC
17007	-0.15	-1.53	-0.99	267	149.2	71289	23.10410959	0	1	38.57142857	1	1	3.3	0	72.449997	RPC
17007	-0.69	-1.68	-1.34	356	149.2	126736	23.10410959	0	1	38.57142857	1	1	3.3	0	75.529999	RPC
17007	-0.67	-1.84	-1.35	450	149.2	202500	23.10410959	0	1	38.57142857	1	1	3.3	0	81.25	RPC
17007	-0.36	-1.94	-1.18	540	149.2	291600	23.10410959	0	1	38.57142857	1	1	3.3	0	88.300003	RPC
17007	-0.33	-2.07	-1.27	633	149.2	400689	23.10410959	0	1	38.57142857	1	1	3.3	0	92.699997	RPC
17007	0.28	-2.47	-1.1	723	149.2	522729	23.10410959	0	1	38.57142857	1	1	3.3	0	100.08	RPC
17008	1.3	-2.38	-1.31	34	152.1	1156	26.15890411	1	0	36.28571429	0	0	-3.85	1	38.779999	RPC
17008	1.62	-2.59	-1.12	87	152.1	7569	26.15890411	1	0	36.28571429	0	0	-3.85	1	54.98	RPC
17008	-0.1	-1.17	-0.85	163	152.1	26569	26.15890411	1	0	36.28571429	0	0	-3.85	1	69.830002	RPC
17008	-0.16	-1.17	-0.8	267	152.1	71289	26.15890411	1	0	36.28571429	0	0	-3.85	1	81	RPC
17008	-0.3	-1.5	-0.96	359	152.1	128881	26.15890411	1	0	36.28571429	0	0	-3.85	1	86.43	RPC
17008	0.1	-2.07	-0.89	450	152.1	202500	26.15890411	1	0	36.28571429	0	0	-3.85	1	93.150002	RPC
17008	-0.13	-1.36	-0.73	543	152.1	294849	26.15890411	1	0	36.28571429	0	0	-3.85	1	100.68	RPC
17008	-0.46	-1.45	-1.07	631	152.1	398161	26.15890411	1	0	36.28571429	0	0	-3.85	1	101.98	RPC
17008	-0.51	-1.77	-1.3	716	152.1	512656	26.15890411	1	0	36.28571429	0	0	-3.85	1	104.05	RPC
17011	-0.89	0.93	0.22	1	153.95	1	20.79726027	1	1	39.42857143	1	1	6.6	0	33.080002	RPC
17011	-1.14	0.91	0.12	3	153.95	9	20.79726027	1	1	39.42857143	1	1	6.6	0	32.93	RPC
17011	-1.47	1.68	0.48	28	153.95	784	20.79726027	1	1	39.42857143	1	1	6.6	0	43.830002	RPC
17011	0.45	0.43	0.62	84	153.95	7056	20.79726027	1	1	39.42857143	1	1	6.6	0	61.549999	RPC
17011	1.15	0.4	1.05	170	153.95	28900	20.79726027	1	1	39.42857143	1	1	6.6	0	81.199997	RPC
17011	1.89	-0.28	1.26	267	153.95	71289	20.79726027	1	1	39.42857143	1	1	6.6	0	95.480003	RPC
17011	2.08	0.27	1.68	359	153.95	128881	20.79726027	1	1	39.42857143	1	1	6.6	0	109.93	RPC
17011	1.22	0.06	0.93	448	153.95	200704	20.79726027	1	1	39.42857143	1	1	6.6	0	107.13	RPC
17011	1.14	-0.54	0.59	539	153.95	290521	20.79726027	1	1	39.42857143	1	1	6.6	0	110.025	RPC
17011	0.97	-0.14	0.66	628	153.95	394384	20.79726027	1	1	39.42857143	1	1	6.6	0	117.025	RPC
17013	-1.41	-1.21	-1.67	1	145.45	1	26.9890411	0	1	40.57142857	1	0	4.1	0	24.879999	PC-T
17013	-0.88	-1.01	-1.49	42	145.45	1764	26.9890411	0	1	40.57142857	1	0	4.1	0	37.43	PC-T
17013	-1.61	0.02	-1.14	83	145.45	6889	26.9890411	0	1	40.57142857	1	0	4.1	0	49	PC-T
17013	0.39	-1.75	-0.93	167	145.45	27889	26.9890411	0	1	40.57142857	1	0	4.1	0	63.43	PC-T
17013	0.42	-0.68	-0.08	265	145.45	70225	26.9890411	0	1	40.57142857	1	0	4.1	0	80.730003	PC-T
17013	-0.8	-0.97	-1.05	356	145.45	126736	26.9890411	0	1	40.57142857	1	0	4.1	0	78.199997	PC-T
17013	-1.01	-1.22	-1.28	456	145.45	207936	26.9890411	0	1	40.57142857	1	0	4.1	0	82.230003	PC-T
17013	-2.72	0.98	-1.43	548	145.45	300304	26.9890411	0	1	40.57142857	1	0	4.1	0	86.230003	PC-T
17013	-0.08	-2.25	-1.19	637	145.45	405769	26.9890411	0	1	40.57142857	1	0	4.1	0	93.900002	PC-T
17014	-1.7	0.2	-0.78	2	158.15	4	25.49589041	0	0	39	1	1	9.575	0	28.629999	RPC
17014	-1.97	0.85	-0.36	6	158.15	36	25.49589041	0	0	39	1	1	9.575	0	31.43	RPC
17014	-0.88	0.05	-0.46	27	158.15	729	25.49589041	0	0	39	1	1	9.575	0	38.130001	RPC
17014	-0.94	0.7	-0.19	81	158.15	6561	25.49589041	0	0	39	1	1	9.575	0	54.98	RPC
17014	-1.37	0.05	-1.03	170	158.15	28900	25.49589041	0	0	39	1	1	9.575	0	63.080002	RPC
17014	-1.45	-0.68	-1.46	268	158.15	71824	25.49589041	0	0	39	1	1	9.575	0	68.68	RPC
17014	-2.11	-0.58	-1.81	356	158.15	126736	25.49589041	0	0	39	1	1	9.575	0	71.550003	RPC
17014	-1.54	-1.23	-1.68	448	158.15	200704	25.49589041	0	0	39	1	1	9.575	0	78	RPC
18001	-1.66	-1.64	-2.02	8	153.35	64	22.10958904	1	0	38.85714286	1	1	8.7	0	24.83	RPC
18001	-1.35	-1.04	-1.66	26	153.35	676	22.10958904	1	0	38.85714286	1	1	8.7	0	31.879999	RPC
18001	-1.23	-0.51	-1.28	94	153.35	8836	22.10958904	1	0	38.85714286	1	1	8.7	0	50.200001	RPC
18001	-0.76	-0.87	-1.16	172	153.35	29584	22.10958904	1	0	38.85714286	1	1	8.7	0	62.23	RPC
18001	-0.4	-1.99	-1.47	267	153.35	71289	22.10958904	1	0	38.85714286	1	1	8.7	0	68.400002	RPC
18001	-1.25	-1.3	-1.55	361	153.35	130321	22.10958904	1	0	38.85714286	1	1	8.7	0	74	RPC
18001	-1.53	-1.14	-1.62	450	153.35	202500	22.10958904	1	0	38.85714286	1	1	8.7	0	78.629997	RPC
18001	-1.64	-1.4	-1.85	543	153.35	294849	22.10958904	1	0	38.85714286	1	1	8.7	0	81.730003	RPC
18001	-1.23	-1.14	-1.47	633	153.35	400689	22.10958904	1	0	38.85714286	1	1	8.7	0	90.68	RPC
18001	-0.89	-1.17	-1.26	724	153.35	524176	22.10958904	1	0	38.85714286	1	1	8.7	0	98.25	RPC
18002	-0.79	0.13	-0.34	1	159.55	1	24.90958904	0	1	38.71428571	1	1	9.35	0	30.43	RPC
18002	0.13	-0.11	0.14	6	159.55	36	24.90958904	0	1	38.71428571	1	1	9.35	0	33.799999	RPC
18002	0.66	-0.3	0.22	30	159.55	900	24.90958904	0	1	38.71428571	1	1	9.35	0	43.080002	RPC
18002	0.64	-0.11	0.35	85	159.55	7225	24.90958904	0	1	38.71428571	1	1	9.35	0	59.779999	RPC
18002	0.32	-0.38	-0.04	169	159.55	28561	24.90958904	0	1	38.71428571	1	1	9.35	0	70.980003	RPC
18002	-0.35	0.08	-0.25	273	159.55	74529	24.90958904	0	1	38.71428571	1	1	9.35	0	79.699997	RPC
18002	-0.02	-0.5	-0.24	361	159.55	130321	24.90958904	0	1	38.71428571	1	1	9.35	0	86.68	RPC
18002	-0.46	0.26	-0.21	452	159.55	204304	24.90958904	0	1	38.71428571	1	1	9.35	0	93.279999	RPC
18002	-0.03	-0.14	-0.09	545	159.55	297025	24.90958904	0	1	38.71428571	1	1	9.35	0	101	RPC
18004	-1.97	1.2	-0.13	3	154.55	9	21.60821918	1	1	42.42857143	0	1	4.25	0	31.780001	PC-T
18004	-1.86	1.53	-0.03	42	154.55	1764	21.60821918	1	1	42.42857143	0	1	4.25	0	45.599998	PC-T
18004	-1.16	1.18	-0.03	84	154.55	7056	21.60821918	1	1	42.42857143	0	1	4.25	0	56.75	PC-T
18004	-1.14	0.69	-0.49	164	154.55	26896	21.60821918	1	1	42.42857143	0	1	4.25	0	66.550003	PC-T
18004	-0.96	-0.19	-0.84	271	154.55	73441	21.60821918	1	1	42.42857143	0	1	4.25	0	74.099998	PC-T
18004	-0.7	-0.88	-0.93	363	154.55	131769	21.60821918	1	1	42.42857143	0	1	4.25	0	79.879997	PC-T
18004	0.12	-1.46	-0.57	452	154.55	204304	21.60821918	1	1	42.42857143	0	1	4.25	0	89.300003	PC-T
18004	-1.1	-0.09	-0.83	545	154.55	297025	21.60821918	1	1	42.42857143	0	1	4.25	0	92.300003	PC-T
18004	-1.1	-0.41	-0.99	595	154.55	354025	21.60821918	1	1	42.42857143	0	1	4.25	0	93.629997	PC-T
18004	-0.77	-0.58	-0.84	636	154.55	404496	21.60821918	1	1	42.42857143	0	1	4.25	0	97.879997	PC-T
18004	-0.98	-0.73	-1.06	719	154.55	516961	21.60821918	1	1	42.42857143	0	1	4.25	0	100.23	PC-T
18005	-0.48	-1.19	-1.13	1	154.2	1	30.87945205	1	1	38.14285714	1	1	9	0	27.030001	RPC
18005	-0.71	-0.27	-0.64	28	154.2	784	30.87945205	1	1	38.14285714	1	1	9	0	37.549999	RPC
18005	-0.11	0.39	0.18	85	154.2	7225	30.87945205	1	1	38.14285714	1	1	9	0	58.450001	RPC
18005	-0.6	1.38	0.26	169	154.2	28561	30.87945205	1	1	38.14285714	1	1	9	0	73.650002	RPC
18005	0.03	-0.6	-0.32	266	154.2	70756	30.87945205	1	1	38.14285714	1	1	9	0	78.449997	RPC
18005	-0.15	-0.67	-0.42	359	154.2	128881	30.87945205	1	1	38.14285714	1	1	9	0	84.68	RPC
18005	-0.36	-0.47	-0.46	457	154.2	208849	30.87945205	1	1	38.14285714	1	1	9	0	90.800003	RPC
18005	-0.63	-0.56	-0.72	542	154.2	293764	30.87945205	1	1	38.14285714	1	1	9	0	93.400002	RPC
18005	-0.72	-0.43	-0.72	631	154.2	398161	30.87945205	1	1	38.14285714	1	1	9	0	98.900002	RPC
18005	-0.9	-0.36	-0.79	723	154.2	522729	30.87945205	1	1	38.14285714	1	1	9	0	103.88	RPC
18006	-0.14	-1.59	-1.24	1	150.6	1	24.97808219	1	1	37.14285714	0	1	5.2	1	27.5	RPC
18006	0.26	-1.86	-1.49	30	150.6	900	24.97808219	1	1	37.14285714	0	1	5.2	1	36.330002	RPC
18006	-0.39	-1.42	-1.44	86	150.6	7396	24.97808219	1	1	37.14285714	0	1	5.2	1	52.68	RPC
18006	-0.22	-1.8	-1.36	170	150.6	28900	24.97808219	1	1	37.14285714	0	1	5.2	1	66.800003	RPC
18006	-1.25	-0.92	-1.46	268	150.6	71824	24.97808219	1	1	37.14285714	0	1	5.2	1	75.43	RPC
18006	-0.68	-1.19	-1.12	319	150.6	101761	24.97808219	1	1	37.14285714	0	1	5.2	1	82.18	RPC
18006	-0.14	-1.19	-0.67	369	150.6	136161	24.97808219	1	1	37.14285714	0	1	5.2	1	89.980003	RPC
18006	0.1	-1.06	-0.4	452	150.6	204304	24.97808219	1	1	37.14285714	0	1	5.2	1	98.480003	RPC
18006	-0.78	-1.35	-1.21	542	150.6	293764	24.97808219	1	1	37.14285714	0	1	5.2	1	95.379997	RPC
18006	0.03	-0.97	-0.49	632	150.6	399424	24.97808219	1	1	37.14285714	0	1	5.2	1	108.9	RPC
18006	0.14	-0.31	-0.05	716	150.6	512656	24.97808219	1	1	37.14285714	0	1	5.2	1	119.95	RPC
18008	-1.49	0.31	-0.61	1	163.2	1	29.68767123	0	1	37.28571429	1	1	9.95	0	29.25	PC-T
18008	-1.53	-0.14	-0.87	6	163.2	36	29.68767123	0	1	37.28571429	1	1	9.95	0	29.1	PC-T
18008	-0.96	1.24	0.44	30	163.2	900	29.68767123	0	1	37.28571429	1	1	9.95	0	44.380001	PC-T
18008	2.45	0.62	2.27	93	163.2	8649	29.68767123	0	1	37.28571429	1	1	9.95	0	78.230003	PC-T
18008	2.72	1.74	2.97	169	163.2	28561	29.68767123	0	1	37.28571429	1	1	9.95	0	102.98	PC-T
18008	2.7	2.8	3.2	265	163.2	70225	29.68767123	0	1	37.28571429	1	1	9.95	0	121.58	PC-T
18008	2.79	2.06	2.9	357	163.2	127449	29.68767123	0	1	37.28571429	1	1	9.95	0	128.55	PC-T
18008	1.83	1.83	2.18	448	163.2	200704	29.68767123	0	1	37.28571429	1	1	9.95	1	130.13	PC-T
18008	2.19	1.62	2.37	539	163.2	290521	29.68767123	0	1	37.28571429	1	1	9.95	0	137.75	PC-T
19001	-2.04	0.46	-0.74	2	157	4	29.64383562	1	0	40.42857143	0	1	5.7	1	29.92	RPC
19001	0.16	-0.07	0.05	29	157	841	29.64383562	1	0	40.42857143	0	1	5.7	1	44.450001	RPC
19001	0.94	0.17	0.8	84	157	7056	29.64383562	1	0	40.42857143	0	1	5.7	1	68.150002	RPC
19001	-0.61	1.5	0.32	167	157	27889	29.64383562	1	0	40.42857143	0	1	5.7	1	80.029999	RPC
19001	-0.05	0.24	0.04	268	157	71824	29.64383562	1	0	40.42857143	0	1	5.7	1	88.980003	RPC
19001	0.58	-0.05	0.43	358	157	128164	29.64383562	1	0	40.42857143	0	1	5.7	1	100.53	RPC
19001	0.7	-0.31	0.39	448	157	200704	29.64383562	1	0	40.42857143	0	1	5.7	1	107.08	RPC
19001	-0.22	1.11	0.34	548	157	300304	29.64383562	1	0	40.42857143	0	1	5.7	1	113.63	RPC
19001	-0.86	1.05	-0.08	633	157	400689	29.64383562	1	0	40.42857143	0	1	5.7	1	114.18	RPC
19001	-0.64	0.68	-0.07	716	157	512656	29.64383562	1	0	40.42857143	0	1	5.7	1	119.68	RPC
19002	-0.59	-0.15	-0.31	7	152.55	49	23.11506849	0	1	39.85714286	1	1	17.2	0	31.93	RPC
19002	1.61	-1.49	-0.15	27	152.55	729	23.11506849	0	1	39.85714286	1	1	17.2	0	39.849998	RPC
19002	-0.67	-0.07	-0.56	84	152.55	7056	23.11506849	0	1	39.85714286	1	1	17.2	0	53.029999	RPC
19002	-0.92	0.5	-0.44	166	152.55	27556	23.11506849	0	1	39.85714286	1	1	17.2	0	67.199997	RPC
19002	-1.8	2.09	-0.38	265	152.55	70225	23.11506849	0	1	39.85714286	1	1	17.2	0	77.800003	RPC
19002	-1.04	1.2	-0.23	364	152.55	132496	23.11506849	0	1	39.85714286	1	1	17.2	0	86.900002	RPC
19002	0.24	0.55	0.42	447	152.55	199809	23.11506849	0	1	39.85714286	1	1	17.2	0	100.43	RPC
19002	-0.26	-0.02	-0.2	539	152.55	290521	23.11506849	0	1	39.85714286	1	1	17.2	0	99.330002	RPC
19002	-0.36	-0.13	-0.3	629	152.55	395641	23.11506849	0	1	39.85714286	1	1	17.2	0	103.9	RPC
19002	-0.27	-0.03	-0.14	721	152.55	519841	23.11506849	0	1	39.85714286	1	1	17.2	0	112.18	RPC
19003	0.26	-1.28	-0.65	9	149.25	81	23.56164384	0	1	40.28571429	0	1	9.6	0	30.9	PC-T
19003	0.94	-1.84	-0.91	28	149.25	784	23.56164384	0	1	40.28571429	0	1	9.6	0	36.099998	PC-T
19003	1.02	-1.97	-0.98	83	149.25	6889	23.56164384	0	1	40.28571429	0	1	9.6	0	50.080002	PC-T
19003	-0.12	-1.73	-1.3	168	149.25	28224	23.56164384	0	1	40.28571429	0	1	9.6	0	60.73	PC-T
19003	0.29	-2.08	-1.01	265	149.25	70225	23.56164384	0	1	40.28571429	0	1	9.6	0	72.129997	PC-T
19003	-0.28	-1.48	-0.93	361	149.25	130321	23.56164384	0	1	40.28571429	0	1	9.6	0	79.730003	PC-T
19003	-0.42	-1.57	-1.03	446	149.25	198916	23.56164384	0	1	40.28571429	0	1	9.6	0	84.129997	PC-T
19003	-1.04	-1.21	-1.33	545	149.25	297025	23.56164384	0	1	40.28571429	0	1	9.6	0	87.080002	PC-T
19003	-0.78	-1.64	-1.4	634	149.25	401956	23.56164384	0	1	40.28571429	0	1	9.6	0	91.449997	PC-T
19003	0.42	-1.87	-0.68	720	149.25	518400	23.56164384	0	1	40.28571429	0	1	9.6	0	105.05	PC-T
19005	-1.68	0.71	-0.33	4	151.85	16	22.74794521	1	1	40.85714286	1	1	3.3	0	31.049999	RPC
19005	1.9	-1.46	0.13	24	151.85	576	22.74794521	1	1	40.85714286	1	1	3.3	0	40.23	RPC
19005	1.98	-1.55	0.17	89	151.85	7921	22.74794521	1	1	40.85714286	1	1	3.3	0	59.23	RPC
19005	0.59	-0.19	0.28	165	151.85	27225	22.74794521	1	1	40.85714286	1	1	3.3	0	73.199997	RPC
19005	-0.43	0.49	-0.11	268	151.85	71824	22.74794521	1	1	40.85714286	1	1	3.3	0	80.68	RPC
19005	-0.49	-0.28	-0.48	359	151.85	128881	22.74794521	1	1	40.85714286	1	1	3.3	0	84.050003	RPC
19005	0.32	-0.79	-0.1	451	151.85	203401	22.74794521	1	1	40.85714286	1	1	3.3	0	94.529999	RPC
19005	-0.18	-0.98	-0.59	544	151.85	295936	22.74794521	1	1	40.85714286	1	1	3.3	0	95.080002	RPC
19005	-0.45	-1.24	-0.95	632	151.85	399424	22.74794521	1	1	40.85714286	1	1	3.3	0	96.379997	RPC
19005	-0.53	-0.67	-0.7	716	151.85	512656	22.74794521	1	1	40.85714286	1	1	3.3	0	104.4	RPC
19007	-1.44	0.48	-0.61	0	146.35	0	21.63561644	0	0	38	0	1	8.8	0	29.629999	PC-T
19007	-1.86	0.34	-0.73	3	146.35	9	21.63561644	0	0	38	0	1	8.8	0	29.08	PC-T
19007	0.09	-0.3	-0.16	30	146.35	900	21.63561644	0	0	38	0	1	8.8	0	40.880001	PC-T
19007	-0.94	0.33	-0.46	86	146.35	7396	21.63561644	0	0	38	0	1	8.8	0	54.18	PC-T
19007	-0.17	0.01	-0.18	168	146.35	28224	21.63561644	0	0	38	0	1	8.8	0	69.650002	PC-T
19007	-0.41	-0.32	-0.5	267	146.35	71289	21.63561644	0	0	38	0	1	8.8	0	76.830002	PC-T
19007	-0.46	-0.71	-0.66	359	146.35	128881	21.63561644	0	0	38	0	1	8.8	0	82.18	PC-T
19007	-0.01	-0.65	-0.31	540	146.35	291600	21.63561644	0	0	38	0	1	8.8	0	98	PC-T
19007	-0.2	-0.67	-0.47	632	146.35	399424	21.63561644	0	0	38	0	1	8.8	0	102	PC-T
19008	-0.75	0.86	0.1	0	157.15	0	19.13150685	1	1	41.57142857	0	1	11	0	32.830002	PC-T
19008	-0.49	0.12	-0.17	29	157.15	841	19.13150685	1	1	41.57142857	0	1	11	0	40.48	PC-T
19008	0.21	-0.6	-0.35	86	157.15	7396	19.13150685	1	1	41.57142857	0	1	11	0	54.830002	PC-T
19008	0.03	-0.44	-0.3	170	157.15	28900	19.13150685	1	1	41.57142857	0	1	11	0	68.879997	PC-T
19008	-0.49	0.09	-0.35	269	157.15	72361	19.13150685	1	1	41.57142857	0	1	11	0	78.480003	PC-T
19008	-0.95	0.49	-0.46	360	157.15	129600	19.13150685	1	1	41.57142857	0	1	11	0	84.25	PC-T
19008	-0.52	-0.08	-0.4	451	157.15	203401	19.13150685	1	1	41.57142857	0	1	11	0	91	PC-T
20001	-0.43	-0.85	-0.94	22	145.85	484	25.98630137	1	1	39	0	1	11.1	1	36	PC-T
20001	-0.56	-0.65	-1	52	145.85	2704	25.98630137	1	1	39	0	1	11.1	1	46.580002	PC-T
20001	0.18	-1.24	-0.77	109	145.85	11881	25.98630137	1	1	39	0	1	11.1	1	61.889999	PC-T
20001	-0.49	-1.31	-1.21	193	145.85	37249	25.98630137	1	1	39	0	1	11.1	1	70.599998	PC-T
20001	-0.7	-1.17	-1.2	267	145.85	71289	25.98630137	1	1	39	0	1	11.1	1	77.580002	PC-T
20001	-2.14	-0.25	-1.68	368	145.85	135424	25.98630137	1	1	39	0	1	11.1	1	80.449997	PC-T
20001	-0.83	-2.45	-1.78	444	145.85	197136	25.98630137	1	1	39	0	1	11.1	1	84.029999	PC-T
20001	-0.44	-2.98	-1.74	542	145.85	293764	25.98630137	1	1	39	0	1	11.1	1	89.879997	PC-T
20001	-1.32	-2.1	-1.98	634	145.85	401956	25.98630137	1	1	39	0	1	11.1	1	92.129997	PC-T
20001	-0.66	-2.22	-1.63	719	145.85	516961	25.98630137	1	1	39	0	1	11.1	1	100.38	PC-T
20002	1.69	-0.84	0.33	0	153.55	0	21.75890411	1	1	43.14285714	1	1	10.2	1	35.150002	RPC
20002	0.84	-0.9	-0.25	27	153.55	729	21.75890411	1	1	43.14285714	1	1	10.2	1	41.880001	RPC
20002	-0.96	-0.4	-0.98	82	153.55	6724	21.75890411	1	1	43.14285714	1	1	10.2	1	54.75	RPC
20002	-0.56	-1.3	-1.27	167	153.55	27889	21.75890411	1	1	43.14285714	1	1	10.2	1	67.18	RPC
20002	-0.82	-0.71	-1.03	263	153.55	69169	21.75890411	1	1	43.14285714	1	1	10.2	1	78.629997	RPC
20002	-0.48	-1.34	-1	362	153.55	131044	21.75890411	1	1	43.14285714	1	1	10.2	1	86.230003	RPC
20002	-0.39	-1	-0.74	397	153.55	157609	21.75890411	1	1	43.14285714	1	1	10.2	1	91.150002	RPC
20002	-0.81	-0.98	-1.03	453	153.55	205209	21.75890411	1	1	43.14285714	1	1	10.2	1	91.879997	RPC
20002	-0.3	-1.41	-0.88	544	153.55	295936	21.75890411	1	1	43.14285714	1	1	10.2	1	99.080002	RPC
20002	-0.72	-1.51	-1.29	634	153.55	401956	21.75890411	1	1	43.14285714	1	1	10.2	1	99.68	RPC
20002	-0.58	-1.47	-1.2	728	153.55	529984	21.75890411	1	1	43.14285714	1	1	10.2	1	105.88	RPC
20003	-1.29	-0.51	-1.26	91	153.25	8281		1	0	39			3.2	1	54.830002	RPC
20003	0.44	-1.13	-0.42	165	153.25	27225		1	0	39			3.2	1	73.550003	RPC
20003	-1.19	0.39	-0.73	265	153.25	70225		1	0	39			3.2	1	81.449997	RPC
20003	-0.65	-0.52	-0.73	361	153.25	130321		1	0	39			3.2	1	88.830002	RPC
20003	-0.88	-1.25	-1.21	454	153.25	206116		1	0	39			3.2	1	90.129997	RPC
20003	-0.85	-1.96	-1.53	544	153.25	295936		1	0	39			3.2	1	92.029999	RPC
20003	-1.12	-1.86	-1.74	636	153.25	404496		1	0	39			3.2	1	94.849998	RPC
20003	-1.1	-1.64	-1.66	717	153.25	514089		1	0	39			3.2	1	99.93	RPC
20004	0.44	0.77	1.06	6	142.35	36	21.75890411	1	0	40.28571429	1	1	7.15	0	38.549999	RPC
20004	0.61	0.82	1.16	29	142.35	841	21.75890411	1	0	40.28571429	1	1	7.15	0	48.43	RPC
20004	0.39	0.18	0.39	82	142.35	6724	21.75890411	1	0	40.28571429	1	1	7.15	0	59.299999	RPC
20004	0.12	-0.35	-0.17	167	142.35	27889	21.75890411	1	0	40.28571429	1	1	7.15	0	69.580002	RPC
20004	0.52	-1.1	-0.23	265	142.35	70225	21.75890411	1	0	40.28571429	1	1	7.15	0	79.279999	RPC
20004	-0.37	-0.8	-0.65	355	142.35	126025	21.75890411	1	0	40.28571429	1	1	7.15	0	82	RPC
20004	-0.54	-1.83	-1.25	446	142.35	198916	21.75890411	1	0	40.28571429	1	1	7.15	0	81.93	RPC
20004	-0.39	-1.38	-0.93	540	142.35	291600	21.75890411	1	0	40.28571429	1	1	7.15	0	90.93	RPC
20004	-0.37	-1.35	-0.95	630	142.35	396900	21.75890411	1	0	40.28571429	1	1	7.15	0	96.25	RPC
20004	-0.66	-1.21	-1.11	714	142.35	509796	21.75890411	1	0	40.28571429	1	1	7.15	0	99.349998	RPC
20005	-0.46	-0.63	-0.7	1	158.55	1	24.79452055	0	0	37.57142857	0	1		0	28.85	RPC
20005	-1.41	0.31	-0.57	27	158.55	729	24.79452055	0	0	37.57142857	0	1		0	37.549999	RPC
20005	1.41	-0.96	0.22	83	158.55	6889	24.79452055	0	0	37.57142857	0	1		0	58.349998	RPC
20005	1.35	0.34	1.17	167	158.55	27889	24.79452055	0	0	37.57142857	0	1		0	82	RPC
20005	2.11	0.34	1.73	264	158.55	69696	24.79452055	0	0	37.57142857	0	1		0	100.85	RPC
20005	2.01	0.57	1.75	357	158.55	127449	24.79452055	0	0	37.57142857	0	1		0	110.75	RPC
20005	2.6	0.52	2.15	446	158.55	198916	24.79452055	0	0	37.57142857	0	1		0	125.23	RPC
20005	2.69	1.41	2.63	537	158.55	288369	24.79452055	0	0	37.57142857	0	1		0	142.48	RPC
20005	3.05	1.28	2.88	629	158.55	395641	24.79452055	0	0	37.57142857	0	1		0	156.8	RPC
20005	2.38	0.8	2.19	719	158.55	516961	24.79452055	0	0	37.57142857	0	1		0	151.3	RPC
20006	-1.6	0.79	-0.26	1	152.85	1		1	0	40.42857143				1	31.98	RPC
20006	0.83	-1.06	-0.39	27	152.85	729		1	0	40.42857143				1	41.049999	RPC
20006	-1.1	-0.14	-0.86	80	152.85	6400		1	0	40.42857143				1	55.080002	RPC
20006	-0.11	-0.6	-0.49	167	152.85	27889		1	0	40.42857143				1	73.279999	RPC
20006	-0.77	-0.95	-1.11	279	152.85	77841		1	0	40.42857143				1	79.199997	RPC
20006	-0.48	-1.31	-0.99	363	152.85	131769		1	0	40.42857143				1	86.43	RPC
20006	-0.9	-0.78	-1.01	453	152.85	205209		1	0	40.42857143				1	92.080002	RPC
20006	-1.02	-1.02	-1.24	543	152.85	294849		1	0	40.42857143				1	95.029999	RPC
20006	-0.33	-0.94	-0.74	636	152.85	404496		1	0	40.42857143				1	106.13	RPC
20006	-0.35	-0.66	-0.59	718	152.85	515524		1	0	40.42857143				1	112.88	RPC
20007	1.2	0.25	0.87	0	153.95	0	26.65753425	1	1	41	0	1	8.1	1	37.900002	RPC
20007	1.45	0.41	1.36	27	153.95	729	26.65753425	1	1	41	0	1	8.1	1	51.830002	RPC
20007	4.25	-1.53	1.85	84	153.95	7056	26.65753425	1	1	41	0	1	8.1	1	76.949997	RPC
20007	2.01	0.58	1.85	168	153.95	28224	26.65753425	1	1	41	0	1	8.1	1	94.650002	RPC
20007	1.3	0.51	1.23	266	153.95	70756	26.65753425	1	1	41	0	1	8.1	1	100.85	RPC
20007	0.77	0.28	0.72	356	153.95	126736	26.65753425	1	1	41	0	1	8.1	1	103.68	RPC
20007	1.19	0.44	1.12	387	153.95	149769	26.65753425	1	1	41	0	1	8.1	1	110.85	RPC
20007	0.23	-0.09	0.09	537	153.95	288369	26.65753425	1	1	41	0	1	8.1	1	109.78	RPC
20007	0.17	-0.39	-0.09	630	153.95	396900	26.65753425	1	1	41	0	1	8.1	1	113.78	RPC
20007	1.32	-1.62	0.11	720	153.95	518400	26.65753425	1	1	41	0	1	8.1	1	122.45	RPC
20009	-2.03	-0.14	-1.22	1	157.05	1		1	1	36			-0.65	1	27.629999	PC-T
20009	-1.51	-0.91	-1.69	26	157.05	676		1	1	36			-0.65	1	33.830002	PC-T
20009	1.37	-1.48	-0.24	85	157.05	7225		1	1	36			-0.65	1	60.529999	PC-T
20009	1.9	-1.15	0.69	157	157.05	24649		1	1	36			-0.65	1	81.879997	PC-T
20009	1.1	0.21	0.92	265	157.05	70225		1	1	36			-0.65	1	97.480003	PC-T
20009	0.94	0.47	0.94	355	157.05	126025		1	1	36			-0.65	1	106	PC-T
20009	0.33	0.61	0.49	447	157.05	199809		1	1	36			-0.65	1	108.18	PC-T
20009	0.29	1.13	0.72	538	157.05	289444		1	1	36			-0.65	1	117.73	PC-T
20009	0.38	-0.05	0.23	630	157.05	396900		1	1	36			-0.65	1	117.9	PC-T
20009	0.3	-0.31	0.07	719	157.05	516961		1	1	36			-0.65	1	121.7	PC-T
20010	-1.75	0.23	-0.78	1	156.75	1	25.31232877	0	0	40.28571429	0	1	5.4	1	29.58	RPC
20010	0.36	-0.91	-0.59	30	156.75	900	25.31232877	0	0	40.28571429	0	1	5.4	1	41.099998	RPC
20010	-0.97	-1.47	-1.87	87	156.75	7569	25.31232877	0	0	40.28571429	0	1	5.4	1	50.130001	RPC
20010	-0.97	-1.9	-1.96	171	156.75	29241	25.31232877	0	0	40.28571429	0	1	5.4	1	62.549999	RPC
20010	-0.41	-2.82	-1.97	269	156.75	72361	25.31232877	0	0	40.28571429	0	1	5.4	1	71.379997	RPC
20010	-1.04	-1.25	-1.37	359	156.75	128881	25.31232877	0	0	40.28571429	0	1	5.4	1	82.68	RPC
20010	-0.31	-0.85	-0.6	451	156.75	203401	25.31232877	0	0	40.28571429	0	1	5.4	1	96.18	RPC
20010	-1.66	-1.17	-1.76	540	156.75	291600	25.31232877	0	0	40.28571429	0	1	5.4	1	89.550003	RPC
20010	-1.11	-1.26	-1.45	633	156.75	400689	25.31232877	0	0	40.28571429	0	1	5.4	1	97.830002	RPC
20010	-1.1	-1.37	-1.51	716	156.75	512656	25.31232877	0	0	40.28571429	0	1	5.4	1	101.58	RPC
20011	1.04	-1.1	-0.29	0	155.45	0		1	1	38			5.1	0	31.08	RPC
20011	-0.05	0.83	0.73	28	155.45	784		1	1	38			5.1	0	45.349998	RPC
20011	0.35	-0.07	0.17	84	155.45	7056		1	1	38			5.1	0	58.150002	RPC
20011	0.64	-1.47	-0.52	174	155.45	30276		1	1	38			5.1	0	67.5	RPC
20011	-0.73	-0.48	-0.83	265	155.45	70225		1	1	38			5.1	0	73.699997	RPC
20011	-0.15	-0.9	-0.52	369	155.45	136161		1	1	38			5.1	0	84.25	RPC
20011	0.24	-1.24	-0.36	453	155.45	205209		1	1	38			5.1	0	91.68	RPC
20011	-0.33	-1.21	-0.8	543	155.45	294849		1	1	38			5.1	0	92.529999	RPC
20011	-0.71	-1.08	-1.07	636	155.45	404496		1	1	38			5.1	0	95.199997	RPC
20011	-0.32	-1.14	-0.82	720	155.45	518400		1	1	38			5.1	0	103.2	RPC
20012	-1.63	0.42	-0.61	1	154.2	1		1	0	39.28571429				0	29.200001	PC-T
20012	0.21	-0.43	-0.18	28	154.2	784		1	0	39.28571429				0	40.080002	PC-T
20012	1.03	-0.64	0.22	87	154.2	7569		1	0	39.28571429				0	59.23	PC-T
20012	0.97	-0.92	0.1	161	154.2	25921		1	0	39.28571429				0	71.099998	PC-T
20012	1.58	-2.21	-0.08	268	154.2	71824		1	0	39.28571429				0	80.949997	PC-T
20012	0.58	-1.14	-0.1	359	154.2	128881		1	0	39.28571429				0	87.949997	PC-T
20012	0.1	-0.4	-0.08	449	154.2	201601		1	0	39.28571429				0	94.550003	PC-T
20012	-0.4	-0.2	-0.38	540	154.2	291600		1	0	39.28571429				0	97.18	PC-T
20012	0.28	-0.68	-0.12	632	154.2	399424		1	0	39.28571429				0	106.48	PC-T
20012	0.29	-1.03	-0.31	722	154.2	521284		1	0	39.28571429				0	109.93	PC-T
20013	1.25	-0.44	0.35	0	165.65	0	20.35342466	1	1	40.28571429	1	0	8.7	1	35.279999	RPC
20013	1.12	-0.57	0.33	2	165.65	4	20.35342466	1	1	40.28571429	1	0	8.7	1	35.049999	RPC
20013	0.72	-0.05	0.44	27	165.65	729	20.35342466	1	1	40.28571429	1	0	8.7	1	45.900002	RPC
20013	0.91	1.13	1.43	84	165.65	7056	20.35342466	1	1	40.28571429	1	0	8.7	1	73.300003	RPC
20013	1.19	1.91	1.91	169	165.65	28561	20.35342466	1	1	40.28571429	1	0	8.7	1	95.480003	RPC
20013	2.29	1.05	2.31	209	165.65	43681	20.35342466	1	1	40.28571429	1	0	8.7	1	105.83	RPC
20013	1.44	1.56	1.84	265	165.65	70225	20.35342466	1	1	40.28571429	1	0	8.7	1	107.58	RPC
20013	2.12	0.49	1.9	356	165.65	126736	20.35342466	1	1	40.28571429	1	0	8.7	1	117.75	RPC
20013	1.09	-0.09	0.8	446	165.65	198916	20.35342466	1	1	40.28571429	1	0	8.7	1	111.78	RPC
20013	1.22	-0.58	0.63	540	165.65	291600	20.35342466	1	1	40.28571429	1	0	8.7	1	116.83	RPC
20013	1.09	-0.45	0.56	629	165.65	395641	20.35342466	1	1	40.28571429	1	0	8.7	1	122.33	RPC
20013	1.58	-0.75	0.77	719	165.65	516961	20.35342466	1	1	40.28571429	1	0	8.7	1	131.8	RPC
20014	0.84	-1.02	-0.2	2	159.25	4	24.39452055	0	1	41.14285714	1	1	14.1	1	32.43	RPC
20014	0.79	0.29	0.74	44	159.25	1936	24.39452055	0	1	41.14285714	1	1	14.1	1	55	RPC
20014	1.11	0.15	0.91	86	159.25	7396	24.39452055	0	1	41.14285714	1	1	14.1	1	69.529999	RPC
20014	0.43	0.52	0.57	170	159.25	28900	24.39452055	0	1	41.14285714	1	1	14.1	1	82.699997	RPC
20014	-0.48	0.86	0.02	274	159.25	75076	24.39452055	0	1	41.14285714	1	1	14.1	1	89.25	RPC
20014	-0.05	0.6	0.23	357	159.25	127449	24.39452055	0	1	41.14285714	1	1	14.1	1	98.379997	RPC
20014	0.02	0.33	0.14	450	159.25	202500	24.39452055	0	1	41.14285714	1	1	14.1	1	104.2	RPC
20014	-0.86	-0.04	-0.69	540	159.25	291600	24.39452055	0	1	41.14285714	1	1	14.1	1	100.83	RPC
20014	-0.19	-0.27	-0.3	631	159.25	398161	24.39452055	0	1	41.14285714	1	1	14.1	1	111.1	RPC
20018	-1.26	-1.93	-2.12	1	154.35	1	20.25479452	0	0	39.14285714	1	1	6.2	1	23.950001	RPC
20018	-1.37	-1.99	-2.18	6	154.35	36	20.25479452	0	0	39.14285714	1	1	6.2	1	24.83	RPC
20018	-1.95	-1.38	-2.31	24	154.35	576	20.25479452	0	0	39.14285714	1	1	6.2	1	30.25	RPC
20018	-1.13	-1.69	-2.21	81	154.35	6561	20.25479452	0	0	39.14285714	1	1	6.2	1	46.830002	RPC
20018	-0.84	-1.53	-1.62	164	154.35	26896	20.25479452	0	0	39.14285714	1	1	6.2	1	64.129997	RPC
20018	-1.09	-1.81	-1.85	268	154.35	71824	20.25479452	0	0	39.14285714	1	1	6.2	1	72.230003	RPC
20018	-1.51	-1.54	-1.87	359	154.35	128881	20.25479452	0	0	39.14285714	1	1	6.2	1	78.25	RPC
20018	-1.58	-1.96	-2.06	454	154.35	206116	20.25479452	0	0	39.14285714	1	1	6.2	1	82.025002	RPC
20018	0.72	-1.93	-0.35	543	154.35	294849	20.25479452	0	0	39.14285714	1	1	6.2	1	104.975	RPC
21004	-0.71	-1.58	-1.46	13	144	169	29.89315068	1	1	38.57142857	0	0	7.05	0	28.58	RPC
21004	1.11	-2.23	-1.13	29	144	841	29.89315068	1	1	38.57142857	0	0	7.05	0	35.299999	RPC
21004	0.97	-2.44	-1.46	86	144	7396	29.89315068	1	1	38.57142857	0	0	7.05	0	47.68	RPC
21004	0.77	-2.16	-0.95	167	144	27889	29.89315068	1	1	38.57142857	0	0	7.05	0	63.25	RPC
21004	-0.16	-1.85	-1.2	266	144	70756	29.89315068	1	1	38.57142857	0	0	7.05	0	70.68	RPC
21004	-0.72	-1.81	-1.44	357	144	127449	29.89315068	1	1	38.57142857	0	0	7.05	0	74.75	RPC
21004	-0.26	-1.94	-1.1	452	144	204304	29.89315068	1	1	38.57142857	0	0	7.05	0	83.849998	RPC
21004	-0.8	-2.03	-1.55	541	144	292681	29.89315068	1	1	38.57142857	0	0	7.05	0	84.529999	RPC
21004	-0.87	-2.09	-1.69	632	144	399424	29.89315068	1	1	38.57142857	0	0	7.05	0	88.199997	RPC
21004	0.21	-2.2	-1.01	722	144	521284	29.89315068	1	1	38.57142857	0	0	7.05	0	101.05	RPC
21006	-0.69	0.35	-0.22	0	151.85	0	20.72328767	1	1	40	1	1	8.1	1	32.48	PC-T
21006	0.6	0.25	0.66	25	151.85	625	20.72328767	1	1	40	1	1	8.1	1	46.299999	PC-T
21006	1.27	-0.39	0.69	169	151.85	28561	20.72328767	1	1	40	1	1	8.1	1	83.599998	PC-T
21006	0.78	0.93	1.02	274	151.85	75076	20.72328767	1	1	40	1	1	8.1	1	99.449997	PC-T
21006	0.81	1.6	1.29	358	151.85	128164	20.72328767	1	1	40	1	1	8.1	1	110.43	PC-T
21006	0.7	0.65	0.79	450	151.85	202500	20.72328767	1	1	40	1	1	8.1	1	111.95	PC-T
21006	1.29	0.47	1.15	540	151.85	291600	20.72328767	1	1	40	1	1	8.1	1	123.73	PC-T
21006	0.57	0.74	0.79	633	151.85	400689	20.72328767	1	1	40	1	1	8.1	1	125.88	PC-T
21006	-0.16	0.83	0.34	724	151.85	524176	20.72328767	1	1	40	1	1	8.1	1	125.98	PC-T
21009	-0.31	-1.26	-1.25	0	149.25	0		1	1	38.80952381				0	26.9	RPC
21009	-0.37	-1.51	-1.22	4	149.25	16		1	1	38.80952381				0	27.129999	RPC
21009	0.16	-0.62	-0.37	27	149.25	729		1	1	38.80952381				0	38.630001	RPC
21009	-1.12	-0.38	-1.12	80	149.25	6400		1	1	38.80952381				0	48.549999	RPC
21009	-0.22	-0.59	-0.58	165	149.25	27225		1	1	38.80952381				0	65.93	RPC
21009	-0.36	0.2	-0.2	270	149.25	72900		1	1	38.80952381				0	79.949997	RPC
21009	-0.77	-0.14	-0.61	360	149.25	129600		1	1	38.80952381				0	82.699997	RPC
21009	-0.92	-0.12	-0.71	453	149.25	205209		1	1	38.80952381				0	87.830002	RPC
21009	-0.91	-0.15	-0.73	544	149.25	295936		1	1	38.80952381				0	93.400002	RPC
21009	-0.12	-0.36	-0.25	637	149.25	405769		1	1	38.80952381				0	105.1	RPC
21009	-0.38	-0.39	-0.43	718	149.25	515524		1	1	38.80952381				0	108.05	RPC
21011	-1.31	-2.97	-2.83	9	147.85	81	29.27671233	1	1	37.28571429	0	0	7.7	0	22	PC-T
21011	-1.9	-3.27	-3.87	38	147.85	1444	29.27671233	1	1	37.28571429	0	0	7.7	0	25.48	PC-T
21011	-2.12	-2.62	-3.44	167	147.85	27889	29.27671233	1	1	37.28571429	0	0	7.7	0	46.650002	PC-T
21011	-1.36	-2.43	-2.48	271	147.85	73441	29.27671233	1	1	37.28571429	0	0	7.7	0	61.080002	PC-T
21011	-1.99	-2.47	-2.78	362	147.85	131044	29.27671233	1	1	37.28571429	0	0	7.7	0	64.279999	PC-T
21011	-1.44	-2.6	-2.36	451	147.85	203401	29.27671233	1	1	37.28571429	0	0	7.7	0	72.199997	PC-T
21011	-0.95	-2.62	-1.98	544	147.85	295936	29.27671233	1	1	37.28571429	0	0	7.7	0	80.625	PC-T
22001	-1.17	-0.85	-1.22	5	148.05	25	24.69589041	1	0	38.28571429	1	1	2.55	1	28.58	RPC
22001	0.1	-0.17	-0.08	28	148.05	784	24.69589041	1	0	38.28571429	1	1	2.55	1	43.200001	RPC
22001	0.37	-0.11	0.17	82	148.05	6724	24.69589041	1	0	38.28571429	1	1	2.55	1	62.849998	RPC
22001	-0.19	0.14	-0.12	174	148.05	30276	24.69589041	1	0	38.28571429	1	1	2.55	1	77.279999	RPC
22001	0.58	-1.51	-0.43	273	148.05	74529	24.69589041	1	0	38.28571429	1	1	2.55	1	84.949997	RPC
22001	-0.3	-0.91	-0.65	364	148.05	132496	24.69589041	1	0	38.28571429	1	1	2.55	1	89.830002	RPC
22001	-0.09	-1.07	-0.54	454	148.05	206116	24.69589041	1	0	38.28571429	1	1	2.55	1	97.080002	RPC
22001	-0.55	-0.76	-0.79	543	148.05	294849	24.69589041	1	0	38.28571429	1	1	2.55	1	99.900002	RPC
22001	0.3	-1.05	-0.32	637	148.05	405769	24.69589041	1	0	38.28571429	1	1	2.55	1	111.2	RPC
22001	0.24	-1.27	-0.5	725	148.05	525625	24.69589041	1	0	38.28571429	1	1	2.55	1	114.45	RPC
22003	-0.23	-0.17	-0.23	1	156.25	1		0	1	38.71428571			11.4	0	30.950001	RPC
22003	-0.12	-0.39	-0.25	4	156.25	16		0	1	38.71428571			11.4	0	31.4	RPC
22003	0.87	-0.31	0.39	25	156.25	625		0	1	38.71428571			11.4	0	42.099998	RPC
22003	-0.62	0.57	-0.06	82	156.25	6724		0	1	38.71428571			11.4	0	56	RPC
22003	-0.88	1.03	-0.11	163	156.25	26569		0	1	38.71428571			11.4	0	69.529999	RPC
[truncated: 223 more rows]
